# Supplementary material for: Purifying Selection on Exonic Splice Enhancers in Intronless Genes
Source: Mol Biol Evol. 2016 Jan 23;33(6):1396–418. doi: 10.1093/molbev/msw018 (PMC4868121; doi:10.1093/molbev/msw018)
Supplement: Supplementary Data [file supp_msw018_SupplementarySpreadsheets.xls]

## Sheet: Supplementary Spreadsheet 1
strict set retrocopies	broad set retrocopies	strict set retrocopies after pruning paralogs
RAB40A, member RAS oncogene family-like	RAB40A, member RAS oncogene family-like	RAB40A, member RAS oncogene family-like
solute carrier family 25 (mitochondrial carrier; ornithine transporter) member 2	melanoma antigen family B, 4	solute carrier family 25 (mitochondrial carrier; ornithine transporter) member 2
ferritin, heavy polypeptide-like 17	solute carrier family 25 (mitochondrial carrier; ornithine transporter) member 2	poly(A) binding protein, cytoplasmic 3
poly(A) binding protein, cytoplasmic 3	SRY (sex determining region Y)-box 4	ribosomal protein L10-like
ribosomal protein L10-like	SRY (sex determining region Y)-box 21	histone cluster 3, H3
histone cluster 3, H3	neuropeptides B/W receptor 2	actin, beta-like 2
actin, beta-like 2	ferritin, heavy polypeptide-like 17	phosphoglycerate kinase 2
phosphoglycerate kinase 2	somatostatin receptor 4	DNA-damage inducible 1 homolog 1 (S. cerevisiae)
DNA-damage inducible 1 homolog 1 (S. cerevisiae)	5-hydroxytryptamine (serotonin) receptor 1B, G protein-coupled	lactate dehydrogenase A-like 6B
lactate dehydrogenase A-like 6B	kinesin family member 2B	translocation associated membrane protein 1-like 1
translocation associated membrane protein 1-like 1	actin-like 7B	stratifin
stratifin	adrenoceptor alpha 2A	cleavage stimulation factor, 3' pre-RNA, subunit 2, 64kDa, tau variant
DDB1 and CUL4 associated factor 4-like 2	poly(A) binding protein, cytoplasmic 3	casein kinase 1, alpha 1-like
cleavage stimulation factor, 3' pre-RNA, subunit 2, 64kDa, tau variant	family with sequence similarity 71, member A	ferritin mitochondrial
casein kinase 1, alpha 1-like	oxoeicosanoid (OXE) receptor 1	DDB1 and CUL4 associated factor 4-like 1
ferritin mitochondrial	potassium voltage-gated channel, subfamily F, member 1	kelch-like family member 9
DDB1 and CUL4 associated factor 4-like 1	pyruvate dehydrogenase (lipoamide) alpha 2	transmembrane protein 185B
poly(A) binding protein, cytoplasmic 1-like 2A	claudin 3	eukaryotic translation initiation factor 5A-like 1
kelch-like family member 9	ribosomal protein L10-like
transmembrane protein 185B	histone cluster 3, H3
eukaryotic translation initiation factor 5A-like 1	actin, beta-like 2
	dopamine receptor D5
	actin-related protein T2
	G protein-coupled receptor 25
	chromosome 14 open reading frame 169
	phosphoglycerate kinase 2
	DNA-damage inducible 1 homolog 1 (S. cerevisiae)
	olfactory receptor, family 4, subfamily D, member 5
	lactate dehydrogenase A-like 6B
	translocation associated membrane protein 1-like 1
	CD248 molecule, endosialin
	stratifin
	DDB1 and CUL4 associated factor 4-like 2
	centrin, EF-hand protein, 1
	melanoma antigen family F, 1
	nucleosome assembly protein 1-like 5
	cleavage stimulation factor, 3' pre-RNA, subunit 2, 64kDa, tau variant
	heterogeneous nuclear ribonucleoprotein A0
	5-hydroxytryptamine (serotonin) receptor 1D, G protein-coupled
	ADP-ribosylation factor-like 14
	casein kinase 1, alpha 1-like
	TSPY-like 5
	histone cluster 3, H2a
	urotensin 2 receptor
	actin-like 9
	ferritin mitochondrial
	DDB1 and CUL4 associated factor 4-like 1
	actin-like 10
	relaxin/insulin-like family peptide receptor 3
	necdin, melanoma antigen (MAGE) family member
	abhydrolase domain containing 16B
	neuropeptides B/W receptor 1
	histone cluster 2, H2ac
	histone cluster 2, H2ab
	necdin-like 2
	signal peptide peptidase like 2C
	biogenesis of lysosomal organelles complex-1, subunit 4, cappuccino
	poly(A) binding protein, cytoplasmic 1-like 2A
	nucleosome assembly protein 1-like 2
	forkhead box D2
	spindlin family, member 4
	actin-like 7A
	TSPY-like 1
	G1 to S phase transition 2
	POU class 3 homeobox 4
	WD repeat domain 5B
	DDB1 and CUL4 associated factor 12-like 2
	kelch-like family member 9
	melanoma antigen family E, 1
	sosondowah ankyrin repeat domain family member A
	keratin associated protein 9-3
	testis-specific serine kinase 2
	claudin 9
	transmembrane protein 185B
	eukaryotic translation initiation factor 5A-like 1
	TLR4 interactor with leucine-rich repeats
	serine/arginine-rich splicing factor 8
	adrenoceptor alpha 2B
	histone cluster 1, H2ah
	histone cluster 1, H2aj
	histone cluster 1, H2ae
	histone cluster 1, H2ab

## Sheet: Supplementary Spreadsheet 2
high purine content	low purine content	high GC content	low GC content
CGAGGA	CCTGGA	CCTGGA	CAAGAT
CGAAGA	CTGAAG	CGAGGA	CAAGAA
CAGAAG	CAAGAT	CGAAGA	CAAAGA
CAAGGA	GTTGGA	CTGAAG	GAGAAA
CAAGAA	GACCTG	CAGAAG	GATGAA
CAAAGA	GACCAG	CAAGGA	GAAGTT
GCAGAA	GACTTC	GCAGAA	GAAGTA
GCAAGA	GACATC	GCAAGA	GAAGAT
GGAGCA	GATGCA	GGAGCA	GAAGAA
GGAGGA	GAAGTT	GGAGGA	GAAACT
GGAGAT	GAAACT	GGAGAT	GAAAGA
GGAGAA	TCCTGG	GGAGAA	TCAAGA
GGAAGA	TCAAGA	GGAAGA	TGAGAA
GTGAAG	TGTGGA	GTGAAG	TGAAGA
GACGAA	TGAAGC	GTTGGA	TTGGAT
GAGGAG	TTGGAT	GACCTG	ACAGAA
GAGGAT	TACCTG	GACCAG	ACAAGA
GAGGAA	ACTGGA	GACGAA	AGAGAA
GAGAAG	AGTGAC	GACTTC	AGAAGT
GAGAAA	ATCTGC	GACATC	AGAAGA
GATGGA	ATTGGA	GAGGAG	AGAAAC
GATGAA	AACCTG	GAGGAT	ATTGGA
GAAGCA	AACCAG	GAGGAA	AACTTC
GAAGGA	AACTGG	GAGAAG	AACTAC
GAAGTA	AACTTC	GATGCA	AACAGA
GAAGAC	AACTAC	GATGGA	AACAAC
GAAGAG	AACAAC	GAAGCA	AAGGAA
GAAGAT	AAGATC	GAAGGA	AAGACA
GAAGAA	AATGAC	GAAGAC	AAGAGA
GAAAGA		GAAGAG	AAGATC
TGAGAA		TCCTGG	AAGAAC
TGAAGG		TGTGGA	AAGAAG
TGAAGA		TGAAGC	AAGAAT
ACAGAA		TGAAGG	AAGAAA
ACAAGA		TACCTG	AATGGA
AGGAAC		ACTGGA	AATGAC
AGACGA		AGGAAC	AAAGGA
AGAGGA		AGTGAC	AAAGAA
AGAGAA		AGACGA
AGAAGC		AGAGGA
AGAAGT		AGAAGC
AGAAGA		ATCTGC
AGAAAC		AACCTG
AACAGA		AACCAG
AAGGAC		AACTGG
AAGGAA		AAGGAC
AAGACA
AAGAGA
AAGAAC
AAGAAG
AAGAAT
AAGAAA
AATGGA
AAAGGA
AAAGAA

## Sheet: Supplementary Spreadsheet 3
SPEARMAN RANK CORRELATION BETWEEN RAW ESE DENSITY AND MEAN INTRON SIZE
n = 6002
	estimate	p-value
HIGH PURINE	0.175365	<2.2E-16
LOW GC	0.2661	<2.2E-16
HIGH GC	-0.0194	0.1328
LOW PURINE	0.02725	0.03474
SPEARMAN RANK CORRELATION BETWEEN ND AND MEAN INTRON SIZE
n = 6002
	estimate	p-value
HIGH PURINE	0.0290446	0.02444
LOW GC	0.10177	2.72e-15
HIGH GC	-0.09098	1.64e-12
LOW PURINE	-0.11301	<2.2E-16

## Sheet: Supplementary Spreadsheet 4
intron size bin	upper bin limit (bp)	CCTGGA	CGAGGA	CGAAGA	CTGAAG	CAGAAG	CAAGGA	CAAGAT	CAAGAA	CAAAGA	GCAGAA	GCAAGA	GGAGCA	GGAGGA	GGAGAT	GGAGAA	GGAAGA	GTGAAG	GTTGGA	GACCTG	GACCAG	GACGAA	GACTTC	GACATC	GAGGAG	GAGGAT	GAGGAA	GAGAAG	GAGAAA	GATGCA	GATGGA	GATGAA	GAAGCA	GAAGGA	GAAGTT	GAAGTA	GAAGAC	GAAGAG	GAAGAT	GAAGAA	GAAACT	GAAAGA	TCCTGG	TCAAGA	TGTGGA	TGAGAA	TGAAGC	TGAAGG	TGAAGA
0	0	0.00625087	0.00317664	0.00110568	0.00336008	0.0035782	0.00311858	0.00190679	0.00387576	0.00183433	0.00220599	0.00261969	0.00344875	0.00705093	0.00179714	0.00360453	0.00404887	0.00195309	0.0010994	0.00403591	0.00279756	0.000431231	0.00224972	0.00193387	0.00785519	0.00230382	0.00428457	0.00410535	0.00241985	0.00131398	0.00175027	0.00220485	0.00213189	0.00262841	0.0014513	0.000943044	0.00264826	0.00400166	0.00243219	0.00393761	0.000899979	0.0020835	0.00652675	0.00245594	0.00257998	0.00219624	0.00222241	0.00257323	0.00319833
1	244.967	0.00596772	0.00199819	0.000996577	0.00565733	0.00514562	0.00417421	0.00354842	0.00407355	0.00378833	0.00347124	0.00233373	0.00317596	0.00524293	0.00258539	0.00475639	0.0043789	0.00291591	0.00127173	0.00325146	0.00247634	0.000447956	0.00162741	0.00229011	0.00625964	0.00214583	0.00376988	0.00490906	0.00389068	0.00202335	0.00258707	0.0036172	0.00305348	0.0044818	0.00200993	0.00140091	0.0027733	0.0042581	0.00417757	0.00582846	0.00227501	0.00328501	0.0044846	0.00346956	0.0049812	0.00282867	0.00281357	0.0043789	0.00590564
2	361.864	0.00584886	0.00167513	0.000788611	0.00398195	0.00465991	0.00308135	0.00234571	0.00404096	0.00330399	0.00330264	0.00250129	0.00334154	0.00450501	0.00187563	0.00444398	0.00371573	0.00313969	0.00136129	0.00332813	0.00239634	0.000441247	0.00223373	0.00201042	0.00488557	0.0018307	0.00276416	0.0047833	0.00287481	0.00165702	0.00214454	0.00277355	0.00337775	0.00345196	0.0020178	0.00120639	0.00278495	0.00337708	0.00342804	0.00509546	0.00180656	0.00301764	0.00416301	0.00257707	0.00324632	0.00246374	0.00243759	0.00349443	0.00462773
3	473.85	0.00671598	0.0022952	0.000641494	0.00365726	0.00451009	0.00355064	0.00196743	0.00395299	0.00322465	0.00327837	0.00199088	0.00352406	0.00657862	0.00256407	0.00463961	0.00415901	0.00208305	0.00180423	0.0042809	0.00259188	0.000444342	0.00230215	0.00206914	0.00760889	0.00195434	0.00379197	0.0043375	0.00352119	0.00156372	0.00210486	0.00307153	0.00265023	0.00344852	0.00174764	0.00134611	0.00205155	0.00397201	0.00316507	0.00497086	0.00200833	0.00328087	0.00486431	0.00292524	0.00373362	0.00228129	0.00296123	0.00233869	0.00381079
4	583.4	0.00653218	0.00192095	0.000874461	0.00422417	0.00446071	0.00354563	0.00250153	0.00357191	0.00344528	0.00361731	0.00230084	0.00325175	0.00510102	0.00236296	0.00479042	0.00486927	0.00270462	0.00151239	0.0035958	0.00291726	0.00047068	0.00193289	0.00221721	0.00638882	0.00210731	0.00380128	0.00480715	0.00372243	0.00175609	0.00349307	0.00320875	0.00309167	0.00336245	0.00216704	0.00110861	0.0036842	0.00391596	0.00437708	0.00537937	0.00204758	0.00314185	0.00487166	0.00284558	0.00358864	0.00295788	0.00268073	0.00263533	0.00593248
5	712.933	0.00624379	0.00214801	0.000996066	0.00442781	0.00481305	0.00361803	0.0025003	0.00453933	0.00334683	0.00391077	0.00295905	0.00364464	0.00531362	0.00199087	0.00421998	0.00540613	0.00230515	0.00116588	0.0033443	0.00250918	0.000414394	0.00215181	0.0016259	0.00614494	0.00171714	0.00510199	0.00509692	0.00366872	0.00183373	0.00307184	0.00350144	0.00314027	0.00380685	0.00237231	0.00142947	0.00368773	0.00485741	0.00332782	0.00666452	0.00214167	0.0037042	0.00515395	0.00251678	0.00374602	0.00326319	0.0025003	0.00287288	0.00549737
6	831.083	0.00581566	0.00243855	0.00106045	0.00458819	0.00533622	0.00383879	0.00243975	0.0041935	0.00359362	0.00392929	0.00243075	0.00303843	0.00554741	0.00214655	0.00496049	0.00441165	0.0029795	0.00112101	0.00395528	0.00240673	0.000533828	0.0019664	0.0023194	0.00639637	0.00244919	0.00385208	0.00517065	0.00367777	0.00179827	0.00219381	0.00312902	0.00353735	0.00415756	0.0021058	0.00147101	0.00302273	0.00427182	0.00456237	0.0067277	0.00173899	0.00371809	0.00465064	0.00275123	0.00373919	0.00290933	0.00271417	0.00330968	0.0058715
7	965.344	0.00736994	0.0020374	0.00105975	0.00503427	0.00612178	0.00430404	0.00256382	0.00443374	0.00315637	0.00418357	0.00269388	0.00449586	0.00627531	0.00272912	0.00482465	0.00552837	0.00261141	0.00106774	0.00364116	0.00297414	0.00046539	0.00227572	0.00207954	0.00632121	0.00264447	0.00472801	0.00507315	0.00347716	0.0021453	0.00307353	0.00317853	0.0035698	0.00511335	0.00163159	0.00139435	0.00335546	0.00554253	0.00394582	0.00688653	0.00168717	0.00344555	0.00551056	0.00262958	0.00352941	0.00287735	0.00302849	0.00334637	0.00566933
8	1086.69	0.0054988	0.00209646	0.00148575	0.00492864	0.00588765	0.0043852	0.00270288	0.00495536	0.00420294	0.00429646	0.00294717	0.00336798	0.00481413	0.00269382	0.00520108	0.00581561	0.00302017	0.001689	0.00351637	0.00273008	0.000620255	0.00175675	0.00222338	0.00561522	0.00229017	0.00414378	0.00504729	0.00415762	0.00192756	0.00307503	0.00335653	0.00370722	0.00547733	0.00191802	0.00154348	0.0034553	0.00476435	0.00431173	0.00798268	0.00281787	0.00432047	0.00382077	0.00315853	0.00354213	0.00274916	0.00295098	0.00378451	0.00620684
9	1223.45	0.00594299	0.00238574	0.00133671	0.0044414	0.00470123	0.00414997	0.00220913	0.00557647	0.00408818	0.00422412	0.00321248	0.00328663	0.00622034	0.00280325	0.00530647	0.00593798	0.00266356	0.00179427	0.00312785	0.00237134	0.000540471	0.00192489	0.00188406	0.00647282	0.0029783	0.00504679	0.00586816	0.00519759	0.00182759	0.00278745	0.00446737	0.00358119	0.00427824	0.00243736	0.00148657	0.00326895	0.00574294	0.0046773	0.00718247	0.00254232	0.00438149	0.00410179	0.00305683	0.00347935	0.00354067	0.00245629	0.00302445	0.00660141
10	1374.07	0.00733037	0.00267637	0.00102221	0.00467822	0.00537875	0.0042641	0.00191546	0.00415492	0.00280462	0.00407227	0.00262525	0.00475873	0.00735352	0.00291469	0.00530056	0.00539639	0.00316227	0.00162869	0.00332382	0.00269614	0.000444934	0.00234027	0.0021137	0.00762052	0.00239068	0.00527313	0.0060189	0.00339721	0.00214968	0.00305238	0.00336782	0.00308711	0.00485901	0.00158381	0.00152984	0.00312505	0.00411234	0.00397288	0.0060791	0.00200683	0.00373207	0.00625615	0.00251482	0.00391161	0.00308212	0.00259355	0.00396914	0.00514845
11	1471.42	0.00552465	0.00186583	0.00137336	0.00516755	0.00543996	0.00418267	0.00242935	0.00523819	0.00361062	0.00419538	0.00285031	0.00399685	0.00592233	0.0030004	0.00583764	0.00484348	0.00294084	0.00162364	0.00354215	0.00269277	0.000374759	0.00181902	0.00198065	0.00708482	0.00207736	0.00413218	0.00628941	0.00458405	0.00193402	0.0025989	0.00350762	0.00420708	0.00444012	0.00265975	0.00162284	0.00347864	0.00530241	0.00427576	0.00720701	0.0021387	0.00362085	0.00438459	0.00322734	0.0035487	0.00343013	0.00330889	0.00355434	0.00628186
12	1589.86	0.00599715	0.00242451	0.000971697	0.00442471	0.00518038	0.00407786	0.00269992	0.00413811	0.00351498	0.00362945	0.00268873	0.00389798	0.00582975	0.00252004	0.00570625	0.00513993	0.00319653	0.00192532	0.00327227	0.00277911	0.00048714	0.00241504	0.00202946	0.0066943	0.00248476	0.00448495	0.00516273	0.00397458	0.00203463	0.00334371	0.00345904	0.00357867	0.00435844	0.00234877	0.00180052	0.00239869	0.00518812	0.00439889	0.00789192	0.00277997	0.00400814	0.0052914	0.00254673	0.00350207	0.0027705	0.00266722	0.00308034	0.00651097
13	1720.67	0.00634395	0.00199123	0.000808688	0.00521083	0.00558947	0.00358389	0.00232443	0.00412953	0.00342447	0.00435073	0.0029713	0.00444559	0.00702251	0.00299362	0.0057214	0.00575886	0.00293902	0.00179593	0.00369031	0.00303069	0.000756874	0.00201634	0.00216819	0.00721741	0.00249741	0.00526743	0.00557512	0.00439776	0.00192268	0.00334675	0.00387405	0.00338381	0.00495535	0.00194659	0.00193304	0.00304703	0.00530211	0.00465205	0.00751653	0.00215623	0.00336548	0.0053041	0.00296891	0.00410402	0.00325309	0.00329414	0.00321841	0.00622717
14	1847.5	0.00592667	0.0023114	0.00103529	0.00471124	0.00536787	0.00411716	0.0026576	0.00427379	0.00377943	0.00381283	0.00275308	0.0035466	0.00577945	0.00329965	0.00501039	0.0058246	0.00387397	0.00191864	0.0030513	0.00276437	0.000555978	0.00231375	0.00209738	0.00622371	0.0021209	0.00443089	0.0051214	0.0046689	0.00172861	0.00293668	0.00396288	0.00364726	0.00462375	0.00216183	0.00202965	0.0032004	0.00547449	0.00409646	0.00740011	0.00240454	0.00364114	0.00472864	0.00310257	0.00347792	0.00279824	0.0032164	0.00371734	0.00646619
15	1945.23	0.00575375	0.00213189	0.0014453	0.00523081	0.00627612	0.0037335	0.00264684	0.00486992	0.00442753	0.0046775	0.00286819	0.00446963	0.00584289	0.00303902	0.00568072	0.00556964	0.00330727	0.00187534	0.00301672	0.00292728	0.000618916	0.00175734	0.00194253	0.00679818	0.00233787	0.00414418	0.00526636	0.00467718	0.0020161	0.0028976	0.00402911	0.00388692	0.00515474	0.00266758	0.0017481	0.00349537	0.00534104	0.00436231	0.00805193	0.00227855	0.0041249	0.00433684	0.00316656	0.0040413	0.0027428	0.00402075	0.00406576	0.00638331
16	2044.5	0.00643721	0.0018099	0.00105615	0.0052647	0.00611288	0.00467052	0.00222346	0.0042092	0.00372747	0.00447079	0.00238758	0.0044988	0.00616216	0.00295658	0.00643461	0.0049319	0.00342767	0.00183638	0.00352557	0.0026051	0.00049345	0.00211079	0.00210623	0.00711396	0.00258991	0.0047109	0.00648519	0.00429061	0.00179969	0.00307214	0.00384969	0.00313394	0.00495462	0.00243664	0.00150054	0.0036491	0.00511491	0.00463014	0.00747719	0.00233439	0.00356878	0.00478992	0.00272385	0.00362609	0.00309356	0.00301888	0.00384383	0.00738525
17	2169.16	0.0056196	0.00195475	0.00110565	0.00489879	0.00604973	0.00377442	0.00249847	0.00409629	0.00380986	0.00414514	0.00281248	0.0034674	0.00509136	0.00249239	0.00497246	0.00540785	0.00332222	0.00166667	0.00298122	0.00260567	0.00046929	0.0023886	0.00205537	0.0056352	0.00228331	0.00421794	0.00537762	0.00360251	0.00177413	0.00316117	0.0036111	0.00324122	0.00485546	0.00241061	0.00170026	0.00332706	0.00523518	0.00471266	0.00781295	0.00227129	0.0037964	0.00448635	0.00272451	0.00390476	0.0033655	0.00287432	0.00388108	0.00664897
18	2302.76	0.00685219	0.00198468	0.00103325	0.00419961	0.00548594	0.00329194	0.00274011	0.00461824	0.00340231	0.00434232	0.0029304	0.00360591	0.00526521	0.00296465	0.00524237	0.00618048	0.00342895	0.00160601	0.00341373	0.00332429	0.000780171	0.00210266	0.00209314	0.00591789	0.00241473	0.00474192	0.00543646	0.00389705	0.00213691	0.00318348	0.0044622	0.00368583	0.00433281	0.00231197	0.00198849	0.0031302	0.00550687	0.00465439	0.00791969	0.00246801	0.00379493	0.00459921	0.00253461	0.00429285	0.00308263	0.00309405	0.00314162	0.00700442
19	2429.49	0.00579043	0.0021613	0.00129368	0.00437647	0.00490585	0.00428293	0.00276155	0.00439631	0.00390775	0.00391115	0.0021701	0.00370164	0.0054997	0.00293731	0.00496399	0.0052764	0.00313112	0.00184143	0.00325304	0.00295627	0.00066256	0.0020059	0.00199164	0.00559591	0.00275535	0.00415094	0.00531467	0.00335857	0.00182089	0.00313683	0.00435225	0.0034192	0.00431791	0.00246277	0.0014754	0.00290892	0.00511543	0.00462699	0.00770793	0.00216425	0.00370014	0.00492905	0.00320535	0.00475918	0.00256101	0.00317689	0.0034478	0.00680816
20	2561.38	0.0065605	0.00205911	0.00114496	0.00487979	0.00575035	0.00385732	0.00299125	0.00548927	0.00386058	0.00414499	0.00308166	0.00362412	0.00599085	0.0029728	0.00562229	0.00593224	0.00340698	0.00197078	0.00340919	0.00273099	0.00066741	0.0019648	0.00245385	0.00647257	0.00292414	0.00501329	0.00575787	0.00427282	0.00190439	0.0031449	0.00438918	0.00416324	0.00536826	0.00251846	0.00156406	0.00362824	0.00554036	0.00491804	0.00871645	0.00294961	0.00432073	0.00480793	0.00384693	0.00417874	0.00315277	0.00341778	0.00404472	0.00727618
21	2677.96	0.00615242	0.00203973	0.00122372	0.00487386	0.00530643	0.0036291	0.00225677	0.00466486	0.00337841	0.00347483	0.00245595	0.00404143	0.00605825	0.002958	0.00582121	0.00550836	0.00334623	0.00175429	0.00410442	0.00292862	0.000491974	0.00231591	0.00216692	0.00711882	0.00276377	0.00487556	0.00524298	0.00393311	0.00229453	0.00355527	0.00402632	0.0041633	0.00443226	0.00214887	0.00148083	0.00325307	0.00519668	0.0042485	0.00788432	0.00191132	0.00316065	0.00477393	0.00248722	0.00426734	0.00260833	0.00334503	0.00377004	0.00678832
22	2810	0.00596831	0.00204291	0.00101484	0.00497885	0.00567092	0.00440455	0.00274884	0.00499635	0.00399025	0.00443698	0.00271812	0.00395313	0.00597012	0.00285359	0.00587785	0.00558302	0.003212	0.0019339	0.00289839	0.00248985	0.000754359	0.0021707	0.00272943	0.00659488	0.0025978	0.00518771	0.00653771	0.00462813	0.00190531	0.00335707	0.00401969	0.00399452	0.00492232	0.00247705	0.00157336	0.00332933	0.00518387	0.0047045	0.00764908	0.00254063	0.00490696	0.00449351	0.00312453	0.00395014	0.00407366	0.00349424	0.00364209	0.00675446
23	2971.12	0.00529104	0.00188938	0.000828288	0.00527276	0.00513375	0.00417367	0.00309718	0.0050717	0.00409045	0.00406063	0.00276289	0.00387545	0.00609143	0.00345649	0.00588556	0.00589759	0.00373451	0.00205677	0.00356953	0.00286919	0.000882642	0.00247428	0.00213999	0.00616839	0.00225927	0.00478935	0.00530499	0.00464794	0.00212844	0.00368593	0.00406352	0.00384659	0.00475953	0.00268881	0.00189419	0.00276337	0.00508902	0.00542283	0.00789856	0.00213229	0.00463495	0.00371864	0.00301397	0.00419339	0.00320829	0.00388458	0.00415972	0.00675954
24	3165.8	0.00564723	0.00157901	0.00128556	0.00521143	0.00576303	0.00443115	0.00281963	0.00575478	0.0046745	0.00434459	0.00272997	0.0030458	0.00527436	0.00355259	0.00548443	0.00540854	0.0032957	0.0019887	0.00322726	0.00272378	0.000648475	0.00222403	0.00164171	0.00522933	0.0024507	0.00517636	0.00520578	0.00438437	0.00251676	0.00396273	0.00458762	0.00382106	0.00572378	0.00268584	0.00210998	0.00323816	0.00527741	0.00480008	0.0091461	0.00247613	0.00471675	0.0043488	0.00401199	0.00420533	0.00328489	0.002893	0.0041999	0.00736437
25	3340.84	0.00531155	0.00215679	0.00161141	0.00471588	0.00580403	0.00339103	0.00344002	0.00372875	0.00354493	0.00428453	0.00275505	0.00348554	0.00524912	0.00358005	0.00548582	0.00575374	0.00323496	0.00150607	0.00317124	0.00289031	0.000811559	0.00219017	0.00198251	0.00630584	0.0025695	0.00440418	0.00553221	0.00402224	0.00213858	0.00350158	0.00434089	0.00360736	0.00476314	0.00232283	0.00144494	0.0036932	0.00483684	0.00503322	0.00794044	0.00206011	0.00376777	0.00423554	0.00314782	0.00427586	0.00348077	0.00333857	0.00337412	0.00643308
26	3497.51	0.00576744	0.00167242	0.000993227	0.00454568	0.00545922	0.00369142	0.0030514	0.00509123	0.00416267	0.00352946	0.00288613	0.00333904	0.00542323	0.00289028	0.00488885	0.00546586	0.00280613	0.00207652	0.00279664	0.00286189	0.00054173	0.00199849	0.00232215	0.00579927	0.00275871	0.00412299	0.00499212	0.00356449	0.00212741	0.00387728	0.00417761	0.00347152	0.00463982	0.00280029	0.0019344	0.00298308	0.00481306	0.00438497	0.00841425	0.00283773	0.00368087	0.00377609	0.00350132	0.00394153	0.00358807	0.00294814	0.00323129	0.00678823
27	3708.35	0.00585956	0.00167976	0.00105815	0.00522926	0.00579633	0.00387263	0.0028432	0.00539488	0.00464521	0.00467915	0.00260941	0.00315792	0.0054431	0.00346524	0.00578502	0.00588915	0.00318982	0.00182827	0.00282546	0.0025556	0.000792742	0.00209542	0.00267177	0.00524644	0.00257242	0.00451962	0.00637377	0.0049186	0.00199505	0.00333007	0.00494731	0.00397212	0.00480402	0.00316618	0.00203885	0.00417502	0.00500228	0.00548756	0.00888332	0.00248584	0.00450018	0.00416777	0.00323072	0.00423028	0.00378605	0.0036297	0.00372122	0.00725172
28	3879.33	0.006153	0.00200484	0.00113077	0.00531031	0.00568591	0.00442791	0.00308264	0.00520932	0.00439415	0.00421294	0.00299389	0.00355675	0.00566171	0.00326807	0.00521019	0.00583832	0.00366312	0.00203199	0.00295982	0.00273523	0.000553531	0.00237515	0.00186836	0.00616671	0.00254883	0.00518864	0.0053349	0.00486506	0.00193315	0.00354327	0.00550715	0.00342951	0.00493686	0.00269951	0.00170949	0.00319492	0.00562206	0.00621635	0.00957603	0.00290373	0.00472538	0.00442828	0.00349845	0.00471548	0.00329951	0.00357313	0.00396641	0.0089237
29	4074.06	0.00695201	0.00192075	0.00124898	0.00563528	0.00549282	0.00442342	0.00282336	0.00551055	0.00415164	0.00418249	0.0029906	0.00385047	0.00642521	0.00338128	0.00601777	0.00539647	0.00376848	0.00161453	0.00337242	0.0027454	0.000623986	0.00204054	0.00281596	0.00599864	0.00266083	0.00454333	0.0064283	0.00456935	0.00223313	0.00357948	0.00426314	0.00313877	0.00510013	0.00232343	0.00184145	0.00359518	0.00527163	0.00550628	0.008344	0.00238804	0.00398451	0.00503664	0.0028864	0.0042176	0.00326889	0.00368379	0.00383746	0.00740584
30	4307.89	0.00579922	0.00174575	0.00145529	0.00541601	0.00523557	0.00396494	0.00330264	0.00468457	0.00388568	0.00445945	0.00274616	0.00365339	0.00594403	0.00313274	0.00571238	0.00512554	0.00351385	0.00171076	0.00319935	0.00235072	0.000668622	0.00195949	0.00234861	0.00618201	0.00284776	0.00408635	0.00581398	0.0046968	0.0021315	0.00351764	0.00484182	0.00411755	0.00491475	0.00243503	0.00181278	0.00336798	0.0052048	0.00540041	0.00846254	0.00249405	0.00415647	0.0040151	0.00312811	0.0048747	0.00342448	0.0038372	0.00378703	0.00797962
31	4572.61	0.00641589	0.00194223	0.000906217	0.00513329	0.00563423	0.00476813	0.00286551	0.00500737	0.00406366	0.00490806	0.00288037	0.00367461	0.00606222	0.00340083	0.00499741	0.00562942	0.00376218	0.00173685	0.00347379	0.00280732	0.000384494	0.00234961	0.00274525	0.00626979	0.00268242	0.00464306	0.00561076	0.00469145	0.00205362	0.00297605	0.00394898	0.00356153	0.0050002	0.00235198	0.00159278	0.00354093	0.0050072	0.00499378	0.00839519	0.00238221	0.00444022	0.00482243	0.00316412	0.00409854	0.0039141	0.00328741	0.00414465	0.0071712
32	4856.82	0.00515525	0.00189173	0.000830967	0.00559781	0.00602026	0.00474131	0.00262985	0.00534868	0.00455639	0.00416954	0.00299427	0.00342832	0.00589956	0.0037115	0.00533784	0.0057835	0.00359467	0.0020604	0.00290607	0.00268323	0.00071491	0.00217258	0.00259735	0.00621446	0.00299117	0.0043738	0.00567983	0.00405271	0.00212461	0.0033672	0.00487903	0.00346159	0.00539123	0.00324573	0.00217413	0.00328983	0.00465543	0.00554288	0.00856152	0.0025989	0.00400938	0.00417108	0.0035289	0.00466085	0.00331923	0.00350879	0.00444111	0.007423
33	5128.42	0.00554026	0.0018457	0.00107897	0.00481034	0.00535565	0.00453865	0.00291653	0.00431419	0.00445635	0.00410625	0.00237493	0.00417336	0.00529813	0.00344665	0.00543146	0.00573871	0.00319184	0.00174996	0.00310813	0.00248444	0.000633359	0.00234025	0.00216072	0.00544608	0.0022193	0.00457037	0.00548323	0.00435452	0.00214786	0.00325267	0.00456047	0.00345394	0.00427018	0.00275273	0.00182489	0.00319082	0.00477202	0.00548911	0.00752085	0.00267568	0.00452982	0.0051353	0.00366281	0.0050147	0.00369024	0.00345058	0.00332388	0.00652951
34	5429.73	0.0057073	0.00162525	0.00117786	0.00573901	0.00496215	0.00406416	0.00274001	0.00478347	0.00434072	0.00380465	0.00234226	0.00359781	0.00570918	0.00314826	0.00550184	0.00619631	0.00355721	0.00202397	0.0028515	0.00230284	0.000680666	0.00229178	0.00231749	0.00580808	0.00303931	0.00426468	0.00590853	0.00433266	0.00225609	0.00418059	0.00471381	0.00364163	0.0053443	0.00309113	0.00209352	0.00314491	0.00482249	0.00614567	0.00908825	0.00297314	0.00493111	0.00459063	0.00357151	0.00449915	0.00355695	0.00343909	0.003888	0.00780702
35	5827.44	0.00618119	0.0018518	0.00126742	0.00554977	0.00557943	0.0041622	0.00242442	0.00515099	0.0045114	0.00436824	0.00277208	0.00385289	0.00691025	0.00322148	0.00577473	0.00561164	0.00335185	0.00191929	0.00356454	0.00279815	0.000539895	0.00222298	0.00229762	0.00675125	0.00253434	0.00618528	0.00567913	0.00505231	0.00162684	0.00386056	0.00465711	0.00352875	0.00554773	0.00250877	0.00171989	0.00349551	0.00561726	0.00541685	0.00828146	0.00300266	0.00529261	0.00492041	0.00325471	0.00363458	0.00325471	0.00360902	0.00368519	0.00788012
36	6315.67	0.00596392	0.00214721	0.00126892	0.00542898	0.00573253	0.00350819	0.00288866	0.00496869	0.00375202	0.00407547	0.00255525	0.00360273	0.00622019	0.00302052	0.00578229	0.00524238	0.00374953	0.00197553	0.00328177	0.00313498	0.000579722	0.00216711	0.00226664	0.00611694	0.0028588	0.00479452	0.00510802	0.00494629	0.00214223	0.00325192	0.00560315	0.00336139	0.00564793	0.00236367	0.00174663	0.0033589	0.00511051	0.00588181	0.00897076	0.00257765	0.00467427	0.00510553	0.00305785	0.00448351	0.00295583	0.00374704	0.00454571	0.00792701
37	6794.05	0.00614254	0.00203417	0.00127298	0.00504369	0.00581404	0.00405989	0.00317956	0.00524629	0.00413321	0.0045729	0.00306717	0.00336142	0.00503887	0.00397982	0.00588592	0.00583551	0.00377722	0.00240029	0.00271552	0.00224858	0.000452707	0.00253559	0.00246372	0.00540198	0.00254114	0.00407774	0.00624914	0.0044441	0.00235977	0.00383342	0.00433388	0.00454058	0.00551594	0.00287856	0.00166563	0.00340025	0.00508711	0.00511291	0.00850569	0.00255175	0.00428178	0.0053336	0.00286144	0.00428396	0.00338312	0.00363709	0.00400828	0.00741986
38	7433.87	0.00565807	0.0014216	0.00128	0.00537488	0.00542019	0.00378337	0.00293381	0.00481417	0.00403824	0.00452532	0.00288284	0.00463293	0.00501807	0.00327364	0.00562409	0.00571471	0.00341523	0.00220319	0.00332461	0.00256001	0.000696639	0.00194266	0.00203894	0.00581665	0.00266762	0.00428178	0.00561276	0.00427046	0.00244673	0.00314904	0.00400426	0.003857	0.00491046	0.00330196	0.00123469	0.00386833	0.00478585	0.00549949	0.00768285	0.00199363	0.00370408	0.00451399	0.00374939	0.00442904	0.00339824	0.00329063	0.0036701	0.00755542
39	8183.36	0.00553953	0.00175428	0.00112152	0.00524027	0.00565238	0.00404675	0.00273727	0.00497721	0.00408995	0.00412653	0.00282677	0.00420825	0.00596253	0.00354592	0.00412692	0.00476707	0.00369885	0.0021983	0.00365449	0.00280732	0.000657661	0.00218234	0.00198388	0.00582088	0.00262558	0.00459701	0.00503947	0.00323733	0.00182511	0.00347782	0.00472815	0.00382494	0.00422654	0.00274505	0.0013912	0.0032957	0.00457561	0.00573371	0.00747515	0.00221853	0.00409384	0.00491572	0.00300773	0.00463515	0.002912	0.00326184	0.00366772	0.00726968
40	8989	0.00692831	0.00205741	0.00119645	0.00594463	0.00628803	0.0045849	0.00336569	0.00465318	0.00420983	0.00448297	0.00278577	0.00418905	0.0059565	0.00353293	0.00566457	0.00560222	0.00385555	0.00186543	0.00264723	0.00307375	0.00043939	0.00265217	0.00254628	0.00647605	0.00266405	0.0046799	0.00635532	0.00384169	0.00250868	0.00355668	0.00445525	0.00419993	0.00501043	0.00267691	0.00175459	0.00367247	0.0043365	0.00606734	0.00970913	0.00232857	0.00452057	0.00453047	0.00344585	0.00493027	0.00350324	0.00397034	0.00389711	0.0078536
41	9936.38	0.00566963	0.00176783	0.00109535	0.00423804	0.00565829	0.00467742	0.00246815	0.00504357	0.00416687	0.00442885	0.00265896	0.0030478	0.00550976	0.0032809	0.00592851	0.0051725	0.0032087	0.00205353	0.00270331	0.00246815	0.000573461	0.00248156	0.00198339	0.00518229	0.0026012	0.00485895	0.00528853	0.00441338	0.00199886	0.00330256	0.00511164	0.00388118	0.00481872	0.00277757	0.00198133	0.00355422	0.00412768	0.00533133	0.0075241	0.00231757	0.00404517	0.00493218	0.00302202	0.00447011	0.00300139	0.0034418	0.00337579	0.00680933
42	11171.6	0.00521462	0.00235444	0.00131322	0.00546112	0.00685508	0.00461397	0.00317892	0.00583794	0.00395807	0.00482363	0.00267177	0.00399065	0.00428885	0.00330642	0.00539312	0.00523871	0.00390707	0.00199745	0.00346933	0.00324975	0.000763565	0.00233603	0.00221845	0.00518558	0.00209378	0.00459839	0.00677009	0.0039439	0.00196062	0.00344808	0.00492421	0.00418331	0.00546065	0.00329225	0.00194787	0.00371866	0.0056245	0.00535487	0.00863154	0.00322567	0.00379657	0.00406149	0.00347358	0.00442273	0.00380649	0.00358833	0.003526	0.00756907
43	12675.1	0.0058106	0.00252648	0.00114257	0.00497659	0.00540124	0.00442975	0.00326274	0.00503158	0.00429838	0.00430755	0.00262119	0.0038829	0.00596488	0.00311915	0.00514767	0.00601224	0.00385541	0.00222709	0.00343993	0.0025387	0.000528515	0.00295418	0.00227903	0.00691193	0.00252037	0.00491549	0.00535847	0.0036385	0.00216294	0.00318636	0.00466804	0.00332384	0.0043381	0.00275561	0.00157638	0.00326579	0.00592517	0.00487578	0.00794758	0.00275561	0.0039827	0.00399288	0.00338799	0.00420979	0.00323524	0.00340327	0.00402649	0.00767721
44	14952.3	0.00576501	0.00160764	0.00122358	0.00535879	0.00531694	0.00419102	0.00292641	0.00469325	0.00396698	0.00512573	0.00278772	0.00357225	0.00547409	0.00322266	0.00638459	0.0054187	0.00323825	0.00179392	0.00354927	0.0024053	0.000499771	0.00224199	0.00225266	0.00625452	0.00258912	0.00409172	0.00540146	0.00431165	0.00249229	0.00288373	0.00413932	0.00399652	0.0045283	0.00293872	0.00160025	0.00315783	0.00500263	0.00518892	0.00844932	0.00282465	0.00397683	0.00459231	0.00387753	0.00448399	0.00310038	0.00368632	0.00350824	0.00759011
45	18623.7	0.0049577	0.00186164	0.000690608	0.00571303	0.00543946	0.00427176	0.00313943	0.00533937	0.0042017	0.00412897	0.00299197	0.00348974	0.00539942	0.00269771	0.00535805	0.00599861	0.00376665	0.00236008	0.00276043	0.00313076	0.000830731	0.00198175	0.00214922	0.00524462	0.00350308	0.00473016	0.00566632	0.00549617	0.0023821	0.0032909	0.00495103	0.00357448	0.00518256	0.00290389	0.00204246	0.00377666	0.00520125	0.00619879	0.00904196	0.00270572	0.00417234	0.00365655	0.00322951	0.00463074	0.00367991	0.00356314	0.0046234	0.00819522
46	23586.7	0.00499724	0.00187802	0.00134387	0.00507355	0.00624998	0.00398934	0.00380818	0.00615556	0.00551711	0.00522232	0.00301712	0.00360232	0.00543724	0.00304786	0.00551492	0.00591566	0.00394872	0.00235726	0.00281565	0.00258838	0.000564887	0.00250933	0.00251591	0.00558052	0.00325098	0.0044373	0.00622308	0.00440381	0.00251317	0.00307806	0.00573231	0.00393664	0.00570706	0.00298583	0.00224857	0.00361055	0.00556487	0.00626645	0.00934451	0.00295179	0.00524538	0.00435825	0.00342171	0.00385484	0.00342281	0.00439393	0.00394433	0.00839205
47	37307.2	0.00593209	0.00202129	0.00118452	0.00639395	0.00629886	0.00429387	0.00326014	0.0054227	0.00340141	0.00466471	0.00312022	0.00295586	0.00504235	0.00344896	0.00551235	0.00664253	0.00422731	0.0016355	0.00291239	0.00308762	0.000641161	0.00255106	0.00239348	0.00456284	0.00323569	0.00609238	0.00631244	0.00446911	0.00302514	0.00420286	0.00561151	0.0036989	0.00481821	0.00242065	0.00186915	0.00392983	0.00664117	0.00708265	0.00978857	0.00310936	0.00459815	0.00430338	0.00347476	0.0039828	0.00408604	0.0035454	0.00445552	0.00939327
48	235278	0.00546375	0.00211981	0.00110469	0.00582202	0.00576231	0.0043292	0.00322451	0.00520698	0.00503381	0.00502784	0.00310508	0.0036425	0.00466359	0.00304537	0.00603102	0.00606685	0.00352307	0.00164211	0.00404257	0.00262737	0.000716557	0.00234075	0.00197053	0.00526072	0.00319465	0.00487259	0.00534432	0.00552346	0.00211981	0.00400078	0.00531446	0.00370221	0.00474719	0.00352307	0.00198845	0.00385149	0.00549957	0.00603102	0.0107484	0.00265723	0.00597131	0.00358278	0.00283637	0.00423366	0.00340364	0.00322451	0.00373207	0.00904653
[truncated: 36 more columns]

## Sheet: Supplementary Spreadsheet 5
intron size bin	upper bin limit (bp)	CCTGGA	CGAGGA	CGAAGA	CTGAAG	CAGAAG	CAAGGA	CAAGAT	CAAGAA	CAAAGA	GCAGAA	GCAAGA	GGAGCA	GGAGGA	GGAGAT	GGAGAA	GGAAGA	GTGAAG	GTTGGA	GACCTG	GACCAG	GACGAA	GACTTC	GACATC	GAGGAG	GAGGAT	GAGGAA	GAGAAG	GAGAAA	GATGCA	GATGGA	GATGAA	GAAGCA	GAAGGA	GAAGTT	GAAGTA	GAAGAC	GAAGAG	GAAGAT	GAAGAA	GAAACT	GAAAGA	TCCTGG	TCAAGA	TGTGGA	TGAGAA	TGAAGC	TGAAGG	TGAAGA
0	0	1.15485	0.303729	-0.407732	0.978253	0.630067	0.469273	0.341842	1.07235	-0.0191963	0.0177186	0.208574	0.0792611	1.65957	-0.150253	0.371374	0.540426	0.46624	-0.167607	1.29305	0.297823	-0.64666	0.8245	0.877015	1.18959	0.0893214	0.630099	0.218455	0	-0.165606	0.069318	0.6142	-0.0164674	0	1.11553	0.730021	0.413348	0.187681	0.389157	0.627212	-0.282825	-0.138996	1.30669	0.538389	0.410645	-0.00911244	0.01043	0.175774	0.443006
1	244.967	1.70289	0.431159	-0.189711	2.63043	0.901075	0.712092	1.12941	1.39862	0.412981	0.360169	0.139831	0.393701	1.63143	0.244	0.310412	0.560291	1.048	0	1.04898	0.271676	-0.364162	2.28571	2.08108	1.17186	-0.012	0.554479	0.0708415	-0.162162	0.111111	-0.283154	0.578378	-0.00423729	-0.113801	1.19048	1.76923	0.784127	0.0473581	1.04255	1.50541	0.513158	-0.405405	1.77742	0.482759	0.697095	-0.354175	0.406186	0.479821	0.614563
2	361.864	1.18709	0.156146	-0.461078	1.73988	0.404635	0.683333	0.31039	1.27333	0.386667	0.654135	-0.225564	0.331713	1.26329	0.221325	0.551724	0.677116	1.27273	-0.194444	1.22134	0.270936	-0.535714	1.6087	1.56109	1.35413	0.0274637	0.479624	0.449293	-0.0461812	-0.139423	-0.0155979	0.735537	0.112782	0.321839	1.10084	0.863014	0.910615	0.0955943	0.811189	1.13677	-0.11	-0.232682	1.59098	0.39548	0.503289	0.0265152	0.170093	0.434944	0.606061
3	473.85	1.65762	0.244318	-0.50116	2.28539	0.657061	0.406639	1.16578	1.21361	0.331937	0.386014	-0.00699301	0.360952	1.36034	0.167939	0.55516	0.289442	1.43797	0.263979	1.43059	0.542466	-0.441341	0.975078	1.07485	1.49787	-0.251908	0.0759193	0.406072	0	-0.232821	0.547531	0.41573	0.00699301	0.250297	1.42105	1.15638	0.390496	-0.0702087	0.856818	0.915517	0.177019	-0.217241	1.50108	0.652643	0.540431	-0.157605	0.373626	0.446866	0.566414
4	583.4	1.45317	-0.0222222	-0.529223	1.90207	0.783375	1.00609	0.59516	0.913176	0.0357959	0.667123	0.090411	0.591145	1.82953	0.236534	0.565976	0.803708	1.10656	-0.0653266	1.30965	0.274559	-0.513043	1.33974	0.981595	0.960793	-0.229508	0.605234	0.136148	0	0.144954	0.251651	0.799564	0.0876712	0.687386	1.56444	1.43871	0.454006	-0.0150797	0.410159	1.20024	0.140271	-0.155875	1.63256	0.42354	0.639276	-0.134558	0.150685	0.452578	0.915827
5	712.933	1.61172	0.379781	-0.496429	2.04963	0.920228	1.04881	0.5	1.20146	-0.166531	0.347619	0.307143	0.37808	1.24185	0.493697	0.869485	0.636949	1.38246	0.034749	1.36623	0.2608	-0.415584	1.17865	1.09762	0.861868	-0.0640756	0.115809	0.271169	-0.170318	-0.069477	0.148169	0.770944	0.104762	0.668199	1.42889	0.927461	0.582609	0.0572506	1.00928	1.06148	0.19337	0.153357	1.40037	0.322353	1.07168	-0.264691	0.106981	0.778426	0.569061
6	831.083	1.32253	0.192308	-0.551089	1.45381	0.983702	0.560048	0.5	0.866873	0.117647	0.652709	0.0197044	0.462938	1.11356	0.237136	0.527273	0.323636	0.817851	0.105386	1.71218	0.00572738	-0.737931	1.35262	0.989583	1.04695	-0.0693512	0.225455	0.285714	-0.0632258	-0.178808	0.1	0.384306	0.187192	0.352727	1.03279	0.72028	0.453505	0.0335277	0.644231	0.726452	0.21393	-0.0864516	1.43353	0.495712	0.353081	-0.125432	0.0886076	0.284065	0.521289
7	965.344	1.79485	0.147222	-0.303435	1.41933	0.814696	0.678381	0.252427	0.887127	0.0944832	0.306987	-0.140893	0.333055	1.34425	0.0592965	1.23464	0.358473	0.783636	-0.169892	0.996266	0.180258	-0.420334	1.24436	1.91444	1.03269	0.0110553	0.149907	0.543703	0.0283224	-0.272433	-0.036405	0.281203	0.154639	0.526071	1.25267	1.49344	0.194614	0.209222	0.404808	1.1634	0.302774	-0.142702	1.14597	0.363703	0.884346	-0.0717605	0.078815	0.428734	0.798658
8	1086.69	1.69884	0.339726	-0.483956	1.05965	0.658378	0.736944	0.157186	0.576657	0.0207715	0.347249	-0.0626186	0.322034	1.44761	0.127619	0.581788	0.430464	0.782493	-0.0276766	0.839492	0.277719	-0.532378	0.920746	0.819473	0.653449	-0.0262857	0.264901	0.020315	-0.133159	-0.0915254	0.0951432	0.382688	0.223909	0.54106	0.488496	0.765385	0.0326797	0.00923411	0.761468	0.711815	0.0196721	-0.226175	1.37225	0.1727	0.87191	-0.127993	0.116583	0.444691	0.865896
9	1223.45	1.83705	0.154683	-0.524991	1.56097	0.741817	0.648783	0.522581	0.518243	0	0.709915	0.0837323	0.0911076	1.24677	0.29696	0.558103	0.543014	1.29547	-0.0253403	1.26309	0.401898	-0.257625	1.39268	0.897909	0.70417	-0.174331	0.335881	0.29625	-0.072737	-0.186618	0.190606	0.611853	0.291136	0.508132	1.19872	0.6	0.0962595	0.0894207	0.906983	1	0	-0.0693091	1.19167	0.123815	0.616016	-0.104291	0.0569862	0.614648	1.00226
10	1374.07	1.80781	0.490061	-0.343109	1.50571	0.808967	0.73992	-0.0375	0.493956	-0.0725253	0.453461	-0.0552335	0.445233	1.42301	0.332492	0.980249	0.667882	1.00853	0.0781149	0.652542	0.408646	-0.485834	0.863581	0.919498	0.735082	-0.0411107	0.334549	0.484974	0.026826	-0.0207407	0.113963	0.586594	0.361405	0.443026	1.23446	0.393975	0.299611	0.107809	0.513841	1.02444	0.0877397	-0.1251	1.47716	0.125714	0.73804	-0.0749859	0.403395	0.216871	0.833616
11	1471.42	1.48349	0.233123	-0.297007	1.34231	0.548364	0.220149	0.212521	0.140214	-0.155337	0.413652	-0.0969283	0.411221	0.982307	0.0530071	0.428317	0.365877	0.645735	0.0207885	0.752572	0.303785	-0.29099	0.404908	0.675456	0.408168	-0.108053	0.199507	0.227888	-0.187336	0.0373466	0.374493	0.248913	0.145563	0.446255	0.802568	0.623743	-0.0573272	0	0.394557	0.587979	0.147171	-0.146306	1.18444	0.366025	0.867511	-0.298521	0.253629	0.283744	0.697767
12	1589.86	1.75818	0.384825	0.00872939	1.27165	0.493713	0.435722	-0.0131673	0.2329	-0.0829298	0.429155	0.00835655	0.355212	1.57698	0.278246	0.379616	0.382111	0.416067	-0.0343307	0.809899	-0.0150909	-0.540508	0.638828	0.428322	0.601605	0.0252951	0.121507	0.252957	-0.110653	0.0137598	0.0837179	0.317465	0.228412	0.181138	0.818565	0.40764	0.0759241	0.104351	0.449687	0.694375	0.153078	-0.203931	1.30161	0.00577913	0.868471	-0.162164	0.151145	0.138451	0.800579
13	1720.67	1.57438	0.174977	-0.378771	0.811893	0.284782	0.215401	0.0142276	0.274457	0.0111835	0.431195	-0.337784	0.395213	1.31436	0.225215	0.203344	0.207825	0.446962	0.0426335	0.536102	0.17243	-0.360253	0.454033	0.460854	0.230305	-0.0305263	0.0411279	0.118438	-0.00860399	-0.122538	0.224676	0.535372	0.23505	-0.0618856	0.790846	0.359574	-0.115701	0.058367	0.148608	0.673825	0.267356	-0.111028	1.4164	0.460654	0.989711	-0.219312	0.0286931	0.164428	0.618331
14	1847.5	1.46717	0.258774	-0.288011	1.14998	0.610777	0.438918	0.124578	0.342575	-0.0726579	0.369764	-0.176177	0.419289	1.19247	0.0904583	0.468226	0.617128	0.309019	-0.00172983	0.948731	0.166118	-0.241694	0.716883	0.689131	0.489798	0	0.44886	0.254112	-0.181423	-0.121923	0.369088	0.290897	0.14532	0.322192	0.543035	0.387895	0.11655	0.0755778	0.659293	0.621066	0.0639785	-0.19798	1.06306	0.121849	0.689266	-0.0992049	-0.00238379	0.0152088	0.884679
15	1945.23	1.57618	0.325792	-0.301109	0.82043	0.286807	0.280633	-0.101352	0.371761	0	0.32896	-0.139128	0.359282	1.61931	0.128522	0.198354	0.546677	0.608999	-0.0886147	0.616	0.166395	-0.257296	0.623744	0.232336	0.26417	0.0243862	0.259888	0.00680272	-0.141947	0.0199783	0.35761	0.368865	-0.00792675	0.286388	0.439185	0.162603	0.213637	-0.00680272	0.445658	0.646512	0.160081	-0.0784381	1.37957	0.0501055	1.03398	-0.275019	-0.00183246	0.371249	0.697862
16	2044.5	1.37602	0.379195	-0.0978261	1.0487	0.450075	0.0934985	0.155318	0.148094	0.138844	0.400763	-0.00254453	0.435937	1.25704	0.247961	0.259488	0.223301	0.477477	0.295815	0.62619	0.0875233	-0.221649	0.564214	0.18706	0.221619	-0.0277325	0.0229479	0.164786	-0.109516	-0.0538462	0.158238	0.554201	0.187023	0.0573698	0.750371	0.522689	0.218016	0.0644641	0.272933	0.566375	0.100094	-0.0985511	1.38947	0.207673	0.874426	-0.190498	0.121232	0.185088	0.753144
17	2169.16	1.43483	0.541374	-0.173993	0.493808	0.360579	0.145893	-0.0825853	0.206798	0.0780228	0.358892	-0.182124	0.590944	1.43985	0.0525653	0.205675	0.0335116	0.297977	0.24723	0.635344	0.217104	-0.197671	0.197991	0.194966	0.234699	0	0.0749584	0.157741	-0.0633558	-0.0561721	0.273006	0.356643	0.145393	0.124907	0.525606	0.348444	-0.0977865	-0.0300529	0.116516	0.573328	0.330425	-0.111346	1.06838	0.32646	0.88976	-0.172241	-0.238331	0.267316	0.625395
18	2302.76	1.55234	0.557186	-0.119023	0.991459	0.355731	0.198387	0.061342	0.189908	0	0.40582	-0.0902323	0.47665	1.36707	0.387642	0.40143	0.321051	0.403948	0.156308	0.702902	0.293349	-0.27845	0.574446	0.658634	0.281803	0	0.091107	0.122649	-0.111029	-0.0904548	0.130537	0.505544	0.232348	0.0174129	0.688085	0.43345	0.270829	0.0402378	0.304533	0.577329	0.268995	-0.163273	1.23201	0.308652	1.2106	-0.283999	0.153863	0.303675	0.635603
19	2429.49	1.15782	0.366379	-0.325567	0.84804	0.417702	0.00341101	0.059732	0.144578	-0.113896	0.473963	-0.23533	0.424398	1.4519	0.107868	0.139624	0.414	0.617285	0.204307	0.406475	0.328253	-0.137218	0.55372	0.15738	0.285676	0.0284713	0.0678902	0.0682645	-0.189797	0.0246287	0.358761	0.414795	0.297238	0.167073	0.731759	0.117494	-0.00166767	0.0712487	0.200801	0.882599	0.24841	-0.1015	1.34521	0.245954	1.22776	-0.296335	0.319736	0.153651	0.759163
20	2561.38	1.54409	0.00853365	-0.280228	0.896267	0.58829	0.272646	0.219419	0.259978	-0.0453205	0.293082	-0.0206228	0.287536	1.30695	0.299276	0.303475	0.407507	0.676288	-0.0640187	0.349837	0.281401	-0.357027	0.344455	0.502038	0.20553	0.0911284	0.142046	0.0859423	-0.154815	-0.0351848	0.460357	0.533348	0.373783	0.234192	0.697552	0.399672	0.166285	0.193932	0.441685	0.561335	0.286691	-0.261321	1.56547	0.350098	1.13246	-0.271379	0.104777	0.286365	0.956437
21	2677.96	1.45959	0.146667	0.0205832	0.70302	0.311315	0.205221	-0.0578766	0.317379	0.231339	0.281882	-0.210584	0.210084	1.61172	0.117284	0.285509	0.322238	0.371564	0.0483029	0.38872	-0.000514139	-0.0998632	0.407687	-0.0287173	0.178205	0	0.0301291	0.196177	-0.234281	0.020854	0.325571	0.318083	0.116501	0.0634146	0.601116	0.333836	0.0752991	0.0206237	0.497436	0.716715	0.106959	-0.237861	1.0908	0.0955631	1.04302	-0.237244	-0.0820924	0.193585	0.944076
22	2810	1.56227	0.309859	-0.0574606	1.11598	0.43468	0.298263	-0.00319943	0.27887	-0.0138577	0.276526	-0.145583	0.504116	1.21986	0.059761	0.324253	0.305693	0.611875	0.406867	0.816568	0.153968	-0.241428	0.389831	0.284024	0.294038	-0.0844622	-0.0209237	0.275411	-0.113194	-0.224995	0.277474	0.402203	0.264682	0.185306	0.726274	0.412967	-0.0394798	0.15325	0.463829	0.604823	0.329297	-0.176371	1.0676	0.284648	0.978525	-0.15971	0.0121873	0.28088	0.967609
23	2971.12	1.26485	0.491217	-0.36112	0.867235	0.457618	0.157461	0.0983032	0.106542	-0.0256729	0.214171	-0.0778488	0.447218	1.50965	0.221649	0.0708336	0.314602	0.3599	-0.0428404	0.851788	0.0741705	-0.410956	0.674112	0.431095	0.226565	0.190617	0.148972	-0.000978754	-0.0687222	0.0463018	0.28403	0.32144	0.133744	0.123406	0.380334	0.452837	0.0960739	-0.06648	0.268262	0.639597	0.234709	-0.163299	1.0858	0.301585	0.867847	-0.177886	0.156421	0.168727	0.613288
24	3165.8	1.08714	0.144284	0.238861	1.15238	0.328239	0.0469868	0.343374	0.106826	0.0314762	0.225496	-0.142565	0.194575	0.830439	0.257307	0.183466	0.110639	0.151895	0.221903	0.801083	0.00446529	-0.191395	0.483796	0.765471	0.180804	-0.156686	-0.192916	0.0326275	-0.148763	0.0353571	0.328356	0.400199	0.0193532	0.11688	0.386348	0.32765	0.0168501	-0.135574	0.241803	0.394855	0.143625	-0.0864032	1.00009	0.300992	2.12957	-0.23458	-0.0290863	0.447957	0.607472
25	3340.84	1.27	0.401846	0	0.796178	0.538498	0.218188	-0.0895615	0.164336	-0.0323172	0.39889	-0.12947	0.366598	1.18624	-0.0187019	0.155172	0.23381	0.321802	0.0516934	0.610989	0.0148873	-0.465839	0.415745	0.285309	0.413037	0.0187019	0.0643398	0.00725953	0	-0.0537341	0.457551	0.293426	0.161529	-0.115083	0.869048	0.509067	0.121272	0.127042	0.271979	0.677864	0.132601	-0.159123	1.05216	0.354325	1.05801	-0.211871	0.0233263	0.068342	0.697444
26	3497.51	1.15369	0.0816641	-0.099631	0.892883	0.428571	0.0775862	-0.0649526	0.155367	0	0.313791	-0.161892	0.331527	1.54938	0.0938462	0.205244	0.195298	0.445432	0.299346	0.503546	0.0395939	-0.130435	0.309144	0.248357	0.161482	0.0107692	0.0117541	0.0652174	0	-0.134454	0.398703	0.451436	0.301799	0.0813743	0.566625	0.358273	-0.139908	0.0241546	0.225069	0.688214	0.30038	-0.288571	1.00896	0.239936	1.06769	-0.170922	-0.0229956	0.175659	0.626136
27	3708.35	1.65047	0.339537	-0.278355	1.06293	0.262269	0.249682	0.0633823	0.134864	0	0.39573	-0.0235456	0.509513	1.82947	0.0379929	0.0191097	0.0462701	0.405186	0.0818843	1.10502	0.284213	-0.290782	0.546569	0.277853	0.229473	-0.0149677	0.0783891	0.028869	-0.0443378	-0.052847	0.320444	0.28541	0.0519396	0.0293522	0.79098	0.35019	-0.0755365	0.0131335	0.296048	0.604342	0.28022	-0.0369147	1.26805	0.244475	1.33492	-0.217937	0.0508069	0.256129	0.744837
28	3879.33	1.36448	0.2661	-0.0115786	0.768584	0.402569	0.174162	-0.11912	0.27585	0.0562984	0.356855	-0.129311	0.401217	1.43807	-0.0199236	0.204923	0.288891	0.251802	0.32172	0.588494	0.245744	-0.35052	0.564403	0.200328	0.187703	-0.0479473	-0.0562168	0.183405	-0.154792	0.0206755	0.378821	0.295305	0.0473365	0.0444401	0.786172	0.284856	0.0502782	0.021427	0.0077356	0.496193	0.149273	-0.122425	1.3552	0.394688	1.10494	-0.311477	-0.107952	0.0700464	0.551031
29	4074.06	1.39487	0.141815	-0.224518	0.654199	0.428624	0.216734	-0.054471	0.0577664	0.00367029	0.494098	-0.149435	0.391614	1.62315	0.00492611	0.110306	0.271023	0.192425	0.195125	0.231467	0.153499	-0.171926	0.295447	0.201614	0.0731735	0.0985222	0.0252099	0	-0.0441163	0.028877	0.273699	0.502519	0.0698312	0.129479	0.407394	0.301752	-0.264991	-0.0443409	0.331934	0.872685	0.162393	-0.0930291	1.01857	0.28903	0.932968	-0.162923	0.0865054	0.0596615	0.63924
30	4307.89	1.36026	0.259168	0.104438	0.882895	0.230027	0.291811	0.145426	0.208553	0.0718175	0.372489	-0.18081	0.417277	1.56467	0.177746	0.291285	0.221196	0.499739	0.512599	0.528198	0.0359565	-0.07043	0.381136	0.0328504	0.253235	-0.0277379	0.0348071	0.158315	0.0269027	-0.0222286	0.517267	0.313726	0.241754	-0.00976247	0.924228	0.226692	0.0230171	-0.0104708	0.187308	0.655169	0.130406	-0.0547542	0.993021	0.239275	1.06846	-0.266434	0.268138	0.314111	0.625389
31	4572.61	1.60536	0.270615	-0.0781484	1.05067	0.368428	0.279657	-0.188907	0.27482	0.0596454	0.449089	-0.113864	0.227818	1.46191	0.476602	0.26211	0.297905	0.18934	0.401716	0.628588	0.239571	-0.254664	0.490678	0.568535	0.175512	-0.0500595	0.124771	0.175776	-0.186827	-0.0413541	0.0374226	0.364627	0.141873	0.241415	0.927538	0.180112	-0.00402514	0.126834	0.251387	0.65676	0.34193	-0.246145	1.47161	0.360393	0.98782	-0.245455	-0.0707762	0.15214	0.763489
32	4856.82	1.74668	0.427699	-0.0323993	0.927699	0.356931	0.17255	-0.084533	0.052911	-0.0139367	0.0968719	-0.224116	0.213218	1.35015	0.122389	0.202839	0.330586	0.234945	0.220379	0.304571	0.00610736	-0.234969	0.373786	0.121436	0.189955	-0.0380371	0.0384615	0.121084	-0.162741	-0.117607	0.162096	0.458641	0.109899	0.0971841	0.797743	0.33426	0.0697379	0.0918947	0.193313	0.610998	0.227486	-0.193342	0.918708	0.219136	0.968468	-0.183714	-0.0783239	0.125594	0.69795
33	5128.42	1.26605	0.470588	-0.206349	0.417844	0.308141	0.33667	-0.14809	0.146195	-0.012954	0.198137	-0.146584	0.33626	1.29255	0.0646098	0.328336	0.342472	0.392915	0.00519552	0.531299	-0.122846	-0.18028	0.386547	0.244161	0.0503517	0.0598911	0.0843864	0.118361	-0.0663871	0.0229959	0.38365	0.411264	0.0748447	0.187121	0.692032	0.332395	-0.125479	0.00514611	0.185312	0.445087	0.199224	-0.153026	0.559358	0.11123	1.24861	-0.266042	-0.0535537	-0.0837206	0.526077
34	5429.73	1.23661	0.303497	-0.093007	1.14837	0.355914	0.143838	-0.00477204	0.00707725	0.181147	0.160014	-0.12321	0.413468	1.45083	0.206153	0.293448	0.159471	0.101237	0.0256043	0.613028	0.337253	-0.271292	0.333659	0.328714	0.0942564	-0.134366	0.0192016	0.109473	-0.230389	-0.0624666	0.598603	0.488286	0.208993	0.081905	1.09463	0.38006	-0.0962029	0.019272	0.191871	0.655076	0.082955	-0.13488	1.08106	0.162629	1.28827	-0.306129	0.0363153	0.226906	0.622019
35	5827.44	1.32486	0.191983	0.232672	0.66417	0.41953	0.213816	-0.0448899	0.20358	-0.0439674	0.358527	-0.200861	0.424053	1.55347	0.0903493	0.121062	0.302283	0.215105	0.306851	0.322894	0.0923634	-0.445896	0.414743	0.265666	0.145753	0.0292787	0.0981641	0.0371944	-0.177133	-0.0844016	0.429074	0.418479	0.358909	0.130547	0.830131	0.190978	0	0.0933303	0.286743	0.653288	0.307739	-0.139151	0.954272	0.439131	1.18788	-0.163735	0.0610489	0.0129042	0.610551
36	6315.67	1.88872	0.293344	-0.0940596	0.92504	0.391259	0.077124	-0.0446302	0.221609	-0.0407869	0.350119	-0.212607	0.0453997	1.43675	0.20013	0.132443	0.453859	0.412158	0.249624	0.41782	0.00599882	-0.343954	0.261545	0.00248168	0.13476	0	-0.0128249	0.0875331	-0.258576	0.0600159	0.314883	0.535181	0.115087	0.199824	0.820324	0.383771	0.0404593	0.0949024	0.473107	0.623487	0.366773	-0.0894209	1.22196	0.295241	1.05441	-0.325616	0.121788	0.186026	0.637238
37	6794.05	1.28618	0.533673	0.0637346	0.824654	0.356655	0.0344286	-0.0700647	0.105335	-0.0330215	0.43786	0.00374856	0.36486	1.47704	0.295094	0.175348	0.154396	0.0504818	0.00613343	0.522664	0.0414503	-0.20584	0.227285	0.258787	0.358524	-0.00723615	0.0439593	0.0389678	-0.0907837	0.196655	0.349748	0.0766161	0.224337	-0.120227	0.511516	0.290994	0	0.0523125	0.15135	0.698896	0.162683	-0.112826	1.1144	0.317697	0.835434	-0.367215	-0.0486304	0.0943977	0.58806
38	7433.87	1.18216	0.268112	0	0.680226	0.65336	0.113901	-0.0109467	0.225994	0.100004	0.624188	-0.0615892	0.436264	1.10699	0.157772	0.374658	0.397468	0.38571	0.136947	0.41966	-0.00371233	-0.271775	0.236651	0.491532	0.144128	-0.00423515	0.194941	0.267043	-0.122249	-0.108884	0.349242	0.418337	0.388631	0.117298	0.761145	0.500774	0.0600373	0.185312	0.441409	0.728384	0.24254	0.0114459	1.02774	0.138466	1.04914	-0.145389	0.122257	0.13046	0.690996
39	8183.36	1.6643	0.453359	-0.00598784	1.02767	0.4628	0.234475	-0.0240108	0.11378	0.0815721	0.530668	-0.000499505	0.414153	1.1099	0.0784889	0.123767	0.143054	0.3776	-0.0665999	0.475954	0.0730929	-0.185161	0.508559	0.23083	0.349301	-0.0560839	0.0413315	0.0183111	-0.100466	0.00575077	0.246622	0.580708	0.2757	0.0519513	0.749152	0.300368	-0.0805457	0.0753248	0.17262	0.672178	0.18767	-0.0630562	1.01492	0.0823737	1.1952	-0.241976	0.0443772	0.138332	0.745122
40	8989	1.46453	0.186845	-0.0427452	0.721792	0.344446	0.281706	0.00327096	0.128176	-0.0839032	0.515297	-0.14718	0.360186	1.36484	0.155685	0.196765	0.161261	0.341381	0.187331	0.787513	0.131629	-0.032128	0.345735	0.337866	0.249775	0	0.0768573	0.209599	-0.0309779	0.0582238	0.361273	0.38705	0.250697	0.14818	0.507215	0.421517	-0.148592	0.0188408	0.184686	0.719775	0.151658	-0.14547	0.971481	0.0433876	0.941554	-0.18474	0.0130312	0.0767625	0.636917
41	9936.38	1.35648	0.169971	0.0597426	0.982353	0.457089	0.0613988	0.00158804	0.329308	0.21884	0.311457	-0.0442685	0.264756	0.849254	-0.0770735	0.359099	0.503781	0.539259	0.267292	0.451592	-0.110159	-0.174937	0.650687	0.443588	0.171471	-0.165912	0.158515	0.0919373	-0.0731764	0.0288422	0.285154	0.503097	0.410104	0.160971	0.59496	0.344007	0.2592	0.050642	0.300887	0.789556	0.312787	-0.135943	1.05313	0.222978	0.716526	-0.27869	0.0129121	0.342363	0.80801
42	11171.6	1.16979	0.160324	-0.13172	0.992004	0.275417	0.294665	-0.16057	0.245875	-0.012172	0.267972	-0.041512	0.339749	1.49379	0.125356	0.534808	0.228501	0.312485	0.113131	0.228923	0.0394066	-0.489796	0.0253651	0.236823	0.344828	0.0811966	-0.010374	0.371559	-0.0460087	0.0563069	0.493587	0.27484	0.262909	0.150696	0.906016	0.355446	0.0335873	0.0167087	0.117952	0.627099	0.181818	-0.153669	0.630952	0.185124	1.02541	-0.117899	0.0883769	0.189873	0.60343
43	12675.1	1.32616	0.682121	0.0933383	0.531088	0.503028	0.268299	-0.142883	0.0633406	-0.0403003	0.20739	-0.197402	0.445946	1.03102	0.260663	0.280828	0.284496	0.525798	0.164055	0.46574	0.106661	-0.101894	0.343044	0.331339	0.240015	0.148639	0.117303	0.0978566	-0.0562175	-0.0162337	0.343871	0.301638	0.219543	-0.0451301	0.945962	0.152226	0.176147	0.0677691	0.175187	0.546075	0.0512667	-0.0796664	0.873085	0.0337925	0.991413	-0.130656	-0.059152	0.026436	0.626449
44	14952.3	1.47435	0.310845	-0.11493	0.861869	0.44666	0.144	-0.167437	0.125193	0.0613255	0.409344	-0.155788	0.349855	1.50017	0.297075	0.259065	0.291689	0.328751	-0.037319	0.458178	-0.167089	-0.210025	0.495428	0.490953	0.385639	-0.158278	0.00702392	0.200701	-0.181766	0.0351301	0.632296	0.234571	0.2404	0.108889	0.623407	0.283288	0.0579685	0.0237613	0.282226	0.505307	-0.0414668	-0.21898	0.732474	0.247931	1.24945	-0.220117	0.101433	0.181041	0.619763
45	18623.7	1.81203	0.294256	-0.174886	0.872369	0.355033	0.381648	0.101341	0.323105	0	0.301711	-0.0141402	0.426968	0.935912	0.256454	0.171956	0.243267	0.268976	-0.0123099	0.376871	-0.0644726	-0.314214	0.56741	0.549048	0.307233	-0.0606433	0.0722944	0.079734	-0.0813872	-0.380609	0.804219	0.164861	0.00419723	0.200104	0.521283	0.537313	0.0880095	-0.0825802	0.276229	0.726535	0.0352889	-0.00642417	1.37082	0.226465	0.935447	-0.341425	-0.038831	0.264454	0.561329
46	23586.7	1.3281	0.2935	-0.0665821	0.811049	0.219681	0.448368	-0.073812	0.200109	0.0822919	0.391467	-0.238783	0.403192	1.4203	0.028939	0.398323	0.250228	0.434466	0.213985	0.52092	-0.0608107	-0.220536	0.533141	0.350493	0.292079	0	0.0980518	0.339068	-0.193248	-0.0867986	0.306718	0.203805	0.199354	0.124185	0.771087	0.461571	-0.115092	0.0503358	0.212062	0.493081	0.0656921	-0.258536	0.70899	0.232429	0.975348	-0.166132	-0.0903587	0.182489	0.514559
47	37307.2	1.38552	0.261032	-0.0506092	1.15174	0.575205	0.289833	0.0741606	0.352206	0.165595	0.330717	-0.0157813	0.199017	0.96622	0.300856	0.353266	0.425925	0.488557	-0.0176831	0.43801	0.120205	-0.446198	0.491799	0.464097	0.297112	0.0335747	0	0.198176	-0.047252	-0.0972345	0.31855	0.378296	0.136944	0.154109	0.356068	0.328836	-0.062129	0.0964449	0.482533	0.806652	0.169751	-0.161123	1.41568	0.0621896	0.755948	-0.269243	0.028404	0.127374	0.711701
48	235278	1.23386	0.312849	-0.121281	0.678832	0.481334	0.342999	0.0145322	0.178744	0.0859903	0.361776	0.077057	0.222574	1.3771	0.00591133	0.130462	0.333333	0.254294	0.0709677	0.483425	0.222512	-0.358663	0.139028	0.409884	0.312377	-0.0699507	0.0792759	0.072088	-0.0121641	-0.173141	0.107899	0.345901	0.291249	0.0436954	0.51803	0.159645	0.0975057	-0.12581	0.199732	0.600566	0	-0.0727016	0.979513	0.290726	1.06882	-0.184571	0.0907542	0.0662224	0.520561
[truncated: 36 more columns]

## Sheet: Supplementary Spreadsheet 6
intron size bin	upper bin limit (bp)	CCTGGA	CGAGGA	CGAAGA	CTGAAG	CAGAAG	CAAGGA	CAAGAT	CAAGAA	CAAAGA	GCAGAA	GCAAGA	GGAGCA	GGAGGA	GGAGAT	GGAGAA	GGAAGA	GTGAAG	GTTGGA	GACCTG	GACCAG	GACGAA	GACTTC	GACATC	GAGGAG	GAGGAT	GAGGAA	GAGAAG	GAGAAA	GATGCA	GATGGA	GATGAA	GAAGCA	GAAGGA	GAAGTT	GAAGTA	GAAGAC	GAAGAG	GAAGAT	GAAGAA	GAAACT	GAAAGA	TCCTGG	TCAAGA	TGTGGA	TGAGAA	TGAAGC	TGAAGG	TGAAGA
0	0	0.00309248	0.00156573	0.000722057	0.00235648	0.00239114	0.0018919	0.00131677	0.00239302	0.00149188	0.00156207	0.00169003	0.00165117	0.00380323	0.00127495	0.00256963	0.00258287	0.00158677	0.000750527	0.00216518	0.00121748	0.000425856	0.00135924	0.00119967	0.0041478	0.00109423	0.00250355	0.00252347	0.00165701	0.00101645	0.00120415	0.00145141	0.00162541	0.00183359	0.000877081	0.00053583	0.00147608	0.00261891	0.00163825	0.00309175	0.00102747	0.00132776	0.00255237	0.00135033	0.00178676	0.00128644	0.0015789	0.00172138	0.00248076
1	75	0.00546938	0.00170858	0.000719	0.00308877	0.00307833	0.00256608	0.00126979	0.00230995	0.00143399	0.00221682	0.00158252	0.00255966	0.00427104	0.00167646	0.00270779	0.00290129	0.00171861	0.000877975	0.00301771	0.00203616	0.000452436	0.00179088	0.00148657	0.00491939	0.00165237	0.00261706	0.00270699	0.0011622	0.000960674	0.00170537	0.00138782	0.00188361	0.00247294	0.000859909	0.00058893	0.00194503	0.002654	0.00177923	0.00266403	0.00100002	0.00112407	0.00439349	0.00137417	0.00299443	0.00126578	0.00199803	0.00203054	0.00278367
2	312.844	0.00560674	0.00164027	0.000651137	0.00327805	0.00328219	0.0027752	0.00171068	0.00280254	0.00164275	0.00225247	0.00162287	0.0026178	0.00473607	0.00222596	0.00301462	0.00337001	0.00218951	0.000949367	0.0032416	0.00232868	0.000420008	0.002023	0.00175045	0.00516353	0.00183992	0.00299225	0.00341971	0.00167009	0.0012244	0.00197992	0.00184986	0.0017985	0.00301793	0.00119789	0.000631255	0.00206276	0.00313474	0.00218205	0.00335675	0.00117553	0.00153423	0.00445855	0.00189376	0.00323746	0.00147376	0.00212489	0.00279011	0.00305603
3	501.826	0.00602062	0.00164364	0.000909008	0.00383384	0.0042262	0.00302467	0.0016715	0.00348439	0.00213806	0.00301578	0.00196539	0.00314982	0.0052877	0.00232971	0.00376066	0.0037222	0.00255247	0.00116819	0.00327411	0.00281866	0.00045647	0.00196778	0.0018146	0.00565348	0.00209002	0.0035049	0.00419576	0.00210045	0.00139027	0.00195	0.00196898	0.00233278	0.00325342	0.00131504	0.000815834	0.00251794	0.0042099	0.00224166	0.00414157	0.00118853	0.00169851	0.00530326	0.00207292	0.00383743	0.00197308	0.00241946	0.00267881	0.00406959
4	682.333	0.00592544	0.00159543	0.000756791	0.00415933	0.00393604	0.00315907	0.00176261	0.00283964	0.00211654	0.00273713	0.00195618	0.00321549	0.00496475	0.00245457	0.0038016	0.0038693	0.00266259	0.00127615	0.00327842	0.00229723	0.000386977	0.00185987	0.00196937	0.00501227	0.00188228	0.00300698	0.00434034	0.00205281	0.00143047	0.00189436	0.00217995	0.00232457	0.00345435	0.00154537	0.000903	0.00250002	0.00349313	0.00272028	0.00433979	0.00113662	0.0019689	0.00458477	0.00164946	0.00375249	0.00213275	0.00252958	0.00269438	0.00396942
5	871.768	0.0063976	0.00171794	0.000897938	0.00454428	0.0042529	0.0039455	0.00198377	0.00420158	0.00301094	0.00312058	0.00265217	0.00342658	0.00554715	0.00283509	0.00458329	0.00456252	0.00306434	0.00143323	0.00350303	0.00282135	0.000516839	0.00205725	0.00193365	0.0060437	0.00225236	0.00371051	0.00528085	0.00296033	0.00147913	0.00241543	0.00263679	0.00321723	0.0045686	0.00170228	0.00117768	0.00327863	0.00445328	0.00336483	0.00530135	0.00163404	0.00257627	0.00487491	0.00245189	0.00375842	0.00274741	0.00316435	0.00344191	0.00506393
6	1066.2	0.00577013	0.00182902	0.00113391	0.00467703	0.00492787	0.00334145	0.00224096	0.00362809	0.00301388	0.00363358	0.00216399	0.00315494	0.00554518	0.00284336	0.00436892	0.00457656	0.00298644	0.00166983	0.00322797	0.00282963	0.00051206	0.00195015	0.00209514	0.00589853	0.00234216	0.00428132	0.00527215	0.00315398	0.00183773	0.00226077	0.00307665	0.00341377	0.00444123	0.00183022	0.00112794	0.00335518	0.00485997	0.00359003	0.00607073	0.00177902	0.00312427	0.00442178	0.00245361	0.00358609	0.00287999	0.00291758	0.00331079	0.00578158
7	1265.03	0.00662927	0.00206489	0.00122927	0.00557035	0.00611738	0.00413355	0.00277472	0.00474501	0.00371334	0.00421135	0.00283419	0.00407254	0.00598465	0.00334094	0.00518939	0.00642362	0.00357024	0.00182685	0.00357247	0.00306537	0.000608036	0.0025156	0.00243986	0.0066836	0.00255862	0.00496129	0.00611269	0.00391368	0.00209814	0.0034412	0.00395463	0.00391539	0.00473319	0.00266162	0.00154545	0.00401907	0.00572196	0.00519333	0.00738898	0.00212453	0.0038501	0.00500585	0.00305372	0.00438084	0.0033699	0.00357813	0.0038489	0.00682927
8	1451.2	0.00583565	0.00190411	0.0010947	0.00549037	0.00578446	0.00384742	0.0028183	0.00446421	0.00393555	0.00415822	0.00297168	0.00395261	0.00550942	0.00328	0.00553353	0.005281	0.003225	0.00166477	0.00353295	0.00290535	0.000603485	0.00244809	0.00217658	0.00617647	0.00254286	0.00451044	0.00572784	0.00401852	0.00205292	0.00313211	0.00371213	0.00392465	0.00493406	0.00234722	0.0014834	0.00350867	0.00559043	0.0043224	0.00639306	0.00194094	0.00384355	0.00436166	0.00291613	0.00400568	0.00307973	0.00362068	0.00389419	0.00657283
9	1622.11	0.00495197	0.00169644	0.0013228	0.00491	0.00529674	0.00339787	0.00246594	0.00425401	0.00375149	0.00365465	0.00237115	0.00321935	0.00494042	0.00278286	0.00474012	0.00521271	0.00324779	0.0016441	0.00316777	0.00284334	0.000555498	0.00199061	0.00224651	0.00536377	0.00241019	0.00417819	0.0052739	0.00398648	0.00196871	0.00285715	0.00354737	0.00354478	0.00469231	0.00197216	0.00135959	0.00392807	0.00512569	0.0044192	0.00695092	0.00193421	0.00364533	0.00388565	0.0026328	0.00396695	0.00321168	0.00292408	0.00341088	0.006926
10	1805.97	0.00553528	0.00188408	0.00132894	0.00519376	0.00652363	0.00413941	0.00260614	0.00509416	0.00443892	0.00447815	0.00291515	0.0034379	0.00561942	0.00331497	0.00536307	0.00621461	0.0034656	0.00194396	0.00308168	0.00288538	0.000735277	0.00219955	0.00210574	0.00623406	0.00235586	0.00482033	0.0061178	0.00472209	0.0019974	0.00338441	0.00400108	0.00448268	0.0053599	0.00240995	0.00168035	0.0040992	0.00594095	0.0050168	0.00828459	0.00250643	0.00482229	0.00434145	0.0032564	0.0039972	0.00343604	0.00358432	0.00381302	0.00713548
11	2014.77	0.00535971	0.0019329	0.00122411	0.00582789	0.00606493	0.00423835	0.0029423	0.0048133	0.0042611	0.00412469	0.0027009	0.00387737	0.00523318	0.00280463	0.00601167	0.00607566	0.00379238	0.00211204	0.00314051	0.00290263	0.000775203	0.00255517	0.00226088	0.00572027	0.00284997	0.0045246	0.00656403	0.00467691	0.00202873	0.00341804	0.00454954	0.0040846	0.00568938	0.00274198	0.00177656	0.00432555	0.00594834	0.00476022	0.00910755	0.00261962	0.00422879	0.00423497	0.00342755	0.00433259	0.0036883	0.00381212	0.00425273	0.00778471
12	2227.24	0.00580052	0.00173304	0.00124994	0.00583956	0.00568069	0.00410542	0.00250481	0.00484074	0.00391042	0.00386737	0.0029933	0.00366519	0.00535023	0.00302897	0.00561695	0.00613849	0.00368753	0.0016057	0.00297902	0.00240867	0.000591338	0.0025641	0.00207495	0.0058567	0.00253702	0.00476883	0.00657054	0.00425557	0.00206364	0.00317522	0.00374462	0.00388111	0.00524278	0.00244343	0.00164533	0.00406428	0.0058524	0.00497403	0.00825873	0.00213031	0.00427148	0.00436978	0.0030814	0.00404056	0.00356674	0.00359927	0.00377248	0.00739017
13	2485	0.00482629	0.00198269	0.00122415	0.00542524	0.00575467	0.00380025	0.00250245	0.00460658	0.00383428	0.00398822	0.00260297	0.00335898	0.00519356	0.00286135	0.00512766	0.00530907	0.00337655	0.00175568	0.00300627	0.00276691	0.00093057	0.00235183	0.0019669	0.00585878	0.00260956	0.00473717	0.00572092	0.00434272	0.00207118	0.00315175	0.00365382	0.00363052	0.00493047	0.00253705	0.00167604	0.00382487	0.00566335	0.00446269	0.00734707	0.00211821	0.00398611	0.00405846	0.00318771	0.00423607	0.00318403	0.00308602	0.00373017	0.00738733
14	2736.47	0.00511571	0.0017727	0.00134279	0.00568648	0.00614944	0.00365463	0.00300306	0.00430091	0.00401491	0.00389132	0.00250311	0.00350584	0.00518102	0.00275348	0.00557589	0.005681	0.00314678	0.00165019	0.00304878	0.00242398	0.000694023	0.00224684	0.00223157	0.00559577	0.00227083	0.00430149	0.00622289	0.00423768	0.00200286	0.00300752	0.00378816	0.00329706	0.00505123	0.00261292	0.0016819	0.00399619	0.00556283	0.00474447	0.00741854	0.00226398	0.00386909	0.00391495	0.00328404	0.00410359	0.00327739	0.0030669	0.00399735	0.00680662
15	3046.77	0.00567586	0.00192011	0.00106427	0.00534382	0.00619637	0.00419688	0.0028689	0.00481828	0.00437107	0.00431971	0.00290142	0.00380741	0.00583721	0.0030332	0.00461814	0.00584543	0.00339887	0.00189827	0.00295484	0.00290321	0.000727195	0.00256114	0.00232421	0.00603271	0.00286137	0.00481941	0.00572939	0.00412526	0.0018787	0.00341859	0.00442962	0.00366474	0.00496871	0.00293963	0.00169816	0.00391108	0.00600398	0.00459107	0.00785245	0.00233947	0.00411226	0.0041247	0.00320155	0.0044844	0.00372985	0.00322541	0.00365576	0.00736912
16	3361.41	0.00530027	0.00170774	0.00134447	0.00506836	0.00556051	0.00357355	0.00225435	0.00446056	0.00375788	0.00410848	0.00262677	0.00348418	0.00529379	0.00280238	0.00510064	0.00540661	0.00334796	0.00167227	0.00298979	0.00245751	0.000809365	0.00221282	0.00232748	0.005578	0.00248224	0.00449754	0.00570266	0.00411223	0.00164969	0.00289934	0.00382532	0.00370686	0.00495336	0.00246334	0.00158865	0.00368412	0.00504195	0.00453635	0.00738309	0.00205403	0.00408019	0.00371241	0.00306861	0.00379985	0.00331544	0.00326487	0.00350978	0.00698573
17	3764.16	0.00523607	0.00184024	0.00114567	0.0046073	0.00553506	0.00381964	0.00218942	0.00422458	0.00356304	0.00373205	0.00230489	0.00329537	0.00511854	0.00277598	0.00487866	0.00527296	0.00321292	0.00156374	0.00314131	0.0026708	0.000567945	0.00206373	0.00219491	0.0055457	0.00205318	0.00426473	0.00532144	0.00357282	0.00162413	0.0029508	0.00343684	0.00349784	0.00425798	0.00218264	0.00124639	0.00344636	0.00487191	0.00408543	0.00698417	0.00231347	0.00322811	0.00419112	0.00288099	0.00403344	0.00331046	0.00344885	0.00306518	0.0059611
18	4314.27	0.00534553	0.0019505	0.00119596	0.00500699	0.00587925	0.0041813	0.00279404	0.00431136	0.00371849	0.00399042	0.00269788	0.00345586	0.00545653	0.00286097	0.0053	0.00558191	0.0030468	0.0015723	0.00306808	0.00246306	0.000619419	0.00204046	0.00224509	0.0057642	0.00252172	0.00473147	0.00621159	0.00384334	0.00207045	0.00300737	0.00382257	0.00378773	0.00485773	0.00241831	0.00169408	0.00360532	0.00550492	0.00450418	0.0073822	0.00209009	0.00369203	0.00424981	0.00296965	0.00418032	0.00320327	0.003141	0.00357558	0.0066741
19	5076.76	0.00490075	0.00198024	0.0013361	0.00493268	0.00547898	0.00389857	0.00272415	0.00428076	0.00380171	0.00384063	0.00287436	0.00339341	0.00491234	0.00263889	0.00524512	0.00564662	0.00336025	0.00153101	0.0029844	0.0029477	0.000701217	0.00206825	0.00227772	0.00563254	0.00240308	0.00438422	0.00571342	0.00425612	0.0019701	0.00315982	0.00393456	0.00388395	0.00509992	0.00246176	0.00156504	0.00358152	0.00533293	0.0043429	0.00767055	0.00227169	0.00397551	0.00385787	0.0029743	0.00334162	0.00343017	0.00329359	0.00324448	0.00664837
20	6028.55	0.00579675	0.00201701	0.00141466	0.00524753	0.00602905	0.00468331	0.00274619	0.00480091	0.00430944	0.00432379	0.00290937	0.00357887	0.00635259	0.00302227	0.00552527	0.00643997	0.00349413	0.00172489	0.00337387	0.00286124	0.000820112	0.00243655	0.00240301	0.00647081	0.0024729	0.00519869	0.00618215	0.0042662	0.002164	0.00309522	0.00394176	0.00409269	0.00531309	0.00223359	0.0014153	0.00428751	0.00549759	0.00499013	0.00780411	0.00234317	0.00404074	0.00435462	0.00300951	0.00408082	0.00342813	0.00335051	0.0038314	0.00723452
21	7546.91	0.00585974	0.00214149	0.0014758	0.00507979	0.00590048	0.00415501	0.00237374	0.00480747	0.00387828	0.00406899	0.00277078	0.00394887	0.00584873	0.00292862	0.00503558	0.00578021	0.00309455	0.00159337	0.00329974	0.00253757	0.000692798	0.00214357	0.00233027	0.00645397	0.0027047	0.00475637	0.00564412	0.0039483	0.00191789	0.00331184	0.00308091	0.00382226	0.00499033	0.00229514	0.00136695	0.00392699	0.0057698	0.00450319	0.00701337	0.00197676	0.00350952	0.00472608	0.00296124	0.00439563	0.00347089	0.00300916	0.00357631	0.00671055
22	10183.1	0.00555069	0.00211904	0.00143161	0.00451208	0.00553474	0.00412035	0.00242629	0.00440497	0.00396552	0.00405304	0.00260076	0.00366068	0.00536215	0.00255883	0.00484336	0.00582282	0.00300184	0.00141405	0.00292981	0.00260938	0.000779335	0.00207669	0.00237382	0.00589887	0.00223084	0.00443189	0.00551622	0.00402539	0.00178745	0.00284456	0.00344726	0.00353542	0.00459339	0.00214472	0.00132531	0.00348813	0.0052969	0.00433462	0.00683751	0.00195101	0.00376882	0.00393027	0.00267885	0.00359535	0.00333854	0.00281734	0.00345009	0.00569663
23	16612.9	0.00479332	0.00193956	0.0011211	0.00403005	0.00521709	0.00369804	0.00219751	0.00369904	0.00356976	0.00339809	0.00240209	0.00326832	0.00455621	0.00249435	0.00481685	0.00461007	0.00266001	0.00127233	0.00295273	0.00222927	0.00074288	0.00177537	0.00206654	0.00494932	0.00198045	0.00370485	0.0053191	0.0035627	0.0015235	0.00266174	0.00286473	0.00314607	0.00356532	0.00169558	0.00107535	0.00288279	0.00437288	0.00391262	0.00593619	0.00174507	0.00276415	0.0035933	0.00252424	0.00336135	0.00277048	0.00254875	0.00288122	0.00509216
[truncated: 36 more columns]

## Sheet: Supplementary Spreadsheet 7
intron size bin	upper bin limit (bp)	CCTGGA	CGAGGA	CGAAGA	CTGAAG	CAGAAG	CAAGGA	CAAGAT	CAAGAA	CAAAGA	GCAGAA	GCAAGA	GGAGCA	GGAGGA	GGAGAT	GGAGAA	GGAAGA	GTGAAG	GTTGGA	GACCTG	GACCAG	GACGAA	GACTTC	GACATC	GAGGAG	GAGGAT	GAGGAA	GAGAAG	GAGAAA	GATGCA	GATGGA	GATGAA	GAAGCA	GAAGGA	GAAGTT	GAAGTA	GAAGAC	GAAGAG	GAAGAT	GAAGAA	GAAACT	GAAAGA	TCCTGG	TCAAGA	TGTGGA	TGAGAA	TGAAGC	TGAAGG	TGAAGA
0	0	1.32349	0.57265	-0.244888	1.40394	0.57708	0.405154	0.383409	0.886216	0.175924	0.114135	0.205405	0.140398	1.90948	0.0097975	0.744019	0.753007	1.03608	0.0369359	1.00254	0.00572795	-0.281985	0.942966	0.827394	0.842778	-0.133337	0.699174	0.121124	0.0586542	0.165007	0.0677238	0.45323	0.159314	0.244471	0.985346	0.456719	0.246983	0.163525	0.386233	0.975307	0.46365	-0.151701	1.10011	0.303548	0.624747	-0.120324	0.107822	0.307621	0.696359
1	75	1.36323	0.360614	-0.267485	1.86022	0.786996	0.525537	0.553918	0.831901	0.137217	0.367509	-0.0237742	0.162549	1.28109	0.0255403	0.426004	0.527907	0.740952	-0.0677749	0.902075	0.172852	-0.212989	1.37857	1.17312	0.853577	0.0108055	0.378224	0.0199667	-0.136079	-0.14612	0.0708344	0.558611	0.161961	0.302326	0.941097	0.859316	0.514062	0	0.69128	0.980304	0.341411	-0.164429	1.25093	0.266371	0.695998	-0.27642	0.147832	0.341645	0.591279
2	312.844	1.651	0.323087	-0.368421	1.5244	0.779874	0.572401	0.640191	0.90699	0.117813	0.30784	-0.0577201	0.0643314	1.12647	0.144866	0.351783	0.511144	1.00076	-0.0275774	0.943865	0.236012	-0.358634	1.31031	1.23008	0.647199	-0.0536856	0.341753	0.0909091	-0.00836203	-0.0176138	0.211353	0.792135	0.044252	0.353269	1.33603	0.722034	0.319555	0	0.657646	0.993114	0.371014	-0.089031	1.21527	0.551935	0.872544	-0.23037	0.137977	0.632178	0.595933
3	501.826	1.31867	0.242039	-0.198885	1.67139	0.889403	0.467242	0.351161	1.03302	0.247481	0.421091	-0.0738742	0.200691	1.31779	0.0841754	0.636925	0.620182	0.938835	0.0592156	0.669514	0.261245	-0.315998	1.07574	0.884755	0.545185	-0.0273689	0.525599	0.146769	0.0157077	-0.0351783	0.0780718	0.662025	0.0992508	0.416133	1.22441	0.688307	0.397343	0.150632	0.405585	1.00273	0.238112	-0.178654	1.33972	0.361824	1.06895	-0.095958	0.121084	0.359094	0.864641
4	682.333	1.62691	0.186082	-0.337461	1.69453	0.760437	0.610533	0.38499	0.5804	0.177959	0.276392	-0.087783	0.30624	1.34843	0.22356	0.715136	0.74568	1.03708	0.141517	0.800794	0.143185	-0.379222	0.793151	1.18863	0.451003	-0.0617127	0.356636	0.256487	0.00540961	-0.0109878	0.0471756	0.717416	0.0840034	0.558471	1.25798	0.928717	0.386358	0.0112256	0.592872	1.12551	0.142127	-0.0356879	1.08431	0.00972857	1.13297	-0.0416682	0.201192	0.293507	0.783625
5	871.768	1.62593	0.102661	-0.268647	1.3852	0.514194	0.552141	0.0848828	0.672534	0.198572	0.151189	-0.0216072	0.257996	1.44241	0.258722	0.677471	0.669868	0.907998	0.182747	0.747734	0.216933	-0.365645	0.905293	0.600552	0.357136	0	0.358034	0.185834	0.0412577	-0.148135	0.16249	0.560127	0.186845	0.672093	1.00527	0.651865	0.377682	0	0.474849	0.864684	0.242569	-0.0938294	1.35031	0.242877	0.936297	-0.00540476	0.189646	0.334694	0.833206
6	1066.2	1.50281	0.250265	-0.149633	1.3309	0.652725	0.247872	0.163399	0.29034	0.0718954	0.347808	-0.197309	0.237705	1.64128	0.301951	0.385206	0.451041	0.644014	0.228642	0.663643	0.269685	-0.387874	0.692244	0.802752	0.349192	0.0724551	0.357435	0.205918	-0.0187124	0.0410681	0.0556964	0.491151	0.266273	0.408135	0.887166	0.424674	0.385776	0.111639	0.410639	0.888765	0.110714	-0.0279572	0.978641	0.207553	0.741178	-0.0820957	0.0195792	0.296115	0.842693
7	1265.03	1.61257	0.200458	-0.185072	1.26754	0.661554	0.305265	0.155716	0.452295	0.136533	0.29894	-0.125829	0.46619	1.56559	0.278444	0.347859	0.668432	0.703922	0.237018	0.662692	0.20172	-0.376285	0.784355	0.809712	0.289896	-0.0209194	0.288614	0.129685	-0.00528494	0.0307725	0.344943	0.582174	0.207654	0.229369	1.03659	0.593286	0.308523	0.0574735	0.698226	0.878011	0.216585	-0.0214446	1.19171	0.249623	1.04047	-0.116443	0.0780709	0.306553	0.790569
8	1451.2	1.41765	0.163961	-0.200272	1.30421	0.57234	0.254202	0.175819	0.245027	0.0975876	0.367712	-0.0225645	0.391561	1.26543	0.289888	0.439691	0.373988	0.516322	0.102059	0.760765	0.111374	-0.317745	0.912575	0.61865	0.276425	0	0.173506	0.160879	-0.00269979	0.00142426	0.302015	0.525079	0.290886	0.283722	0.798736	0.460017	0.197345	0.133029	0.338586	0.586606	0	-0.0461214	1.07124	0.202495	0.911961	-0.171003	0.132816	0.269448	0.769265
9	1622.11	1.38249	0.214505	0	1.14894	0.562876	0.201196	0.0369714	0.269429	0.119472	0.306053	-0.152627	0.307214	1.30908	0.169675	0.31537	0.446515	0.586896	0.174519	0.663304	0.266219	-0.255966	0.608719	0.693974	0.233711	0.0130366	0.159438	0.177282	0.0447011	-0.00311751	0.278933	0.503858	0.266788	0.302103	0.661095	0.505575	0.327321	0.144197	0.387115	0.821568	0.0380461	-0.0447011	0.982408	0.156368	1.23989	-0.102546	0.0172444	0.21267	0.935363
10	1805.97	1.4184	0.322379	-0.0404734	1.04329	0.514078	0.25738	-0.0265797	0.219605	0.062733	0.367474	-0.109812	0.259004	1.4309	0.38086	0.142295	0.323667	0.51214	0.228902	0.464475	0.192818	-0.132637	0.65474	0.348495	0.207501	-0.0186618	0.0266949	0.138494	-0.0724803	-0.0499097	0.431781	0.419492	0.368858	0.14162	0.672037	0.439955	0.252843	0.105582	0.255232	0.62727	0.250931	-0.0527988	1.0001	0.293735	0.972739	-0.211408	0.0797133	0.245756	0.637635
11	2014.77	1.23631	0.385261	-0.0939614	1.15516	0.427136	0.219003	0.0550759	0.132613	0.00267673	0.260655	-0.174506	0.438108	1.27388	0.122967	0.336811	0.35104	0.455694	0.241161	0.530354	0.208687	-0.251791	0.716344	0.52008	0.190588	0.14112	0.00613204	0.200572	-0.00165116	-0.111274	0.376862	0.520834	0.248401	0.265143	0.84854	0.397678	0.226183	0.0879611	0.219974	0.94413	0.228087	-0.0973073	0.9961	0.27889	1.05138	-0.177723	0.108683	0.3746	0.735539
12	2227.24	1.61773	0.145023	-0.129252	1.20612	0.45817	0.343748	-0.0710031	0.256678	0.0151632	0.242538	-0.0382896	0.373031	1.26622	0.228431	0.319906	0.442458	0.597354	0.0538414	0.51522	0.0186156	-0.317872	0.83571	0.454394	0.156991	0.0289157	0.120609	0.226783	-0.0480743	-0.0038254	0.345722	0.410065	0.246953	0.23198	0.869355	0.48781	0.275727	0.0927008	0.447886	0.847389	0.036913	-0.0445149	1.09561	0.157558	1.26033	-0.138278	0.133659	0.247623	0.78546
13	2485	1.19572	0.369643	-0.0711352	1.16049	0.507538	0.254711	0.00604399	0.206774	0.00445747	0.322316	-0.13697	0.249277	1.22114	0.0964859	0.212511	0.25541	0.521355	0.106923	0.632143	0.208719	0.0307055	0.766798	0.545714	0.188281	0	0.120175	0.116398	-0.00240874	0.0226669	0.320011	0.282299	0.20372	0.165883	0.772741	0.412951	0.280236	0.105163	0.244114	0.687738	0.13846	-0.0843274	1.00439	0.316059	1.15837	-0.181796	0.0190903	0.298555	0.898327
14	2736.47	1.46986	0.297904	0	1.31603	0.61504	0.176358	0.23959	0.129557	0.0544442	0.298793	-0.164546	0.442065	1.09294	0.155794	0.384001	0.410091	0.422656	0.185998	0.576575	0.0725888	-0.204869	0.692282	0.598464	0.241392	-0.0468026	0.0676797	0.270312	-0.0742482	0.023976	0.324418	0.415941	0.100449	0.253773	0.885066	0.476618	0.329652	0.135571	0.298788	0.620633	0.157765	-0.154769	1.08646	0.351334	1.20666	-0.161064	0.0185548	0.450753	0.742335
15	3046.77	1.54925	0.279053	-0.275094	1.05272	0.484072	0.208107	0.070144	0.180479	0.0709135	0.338587	-0.100911	0.391655	1.4858	0.161925	0.103934	0.397309	0.420347	0.173097	0.420919	0.173705	-0.21636	0.765526	0.510633	0.225608	0.0961037	0.152047	0.153094	-0.0643714	-0.145488	0.393049	0.58475	0.135624	0.187735	1.19227	0.391988	0.143905	0.208357	0.188369	0.780975	0.16547	-0.0673188	0.931966	0.20784	1.22651	-0.106676	0.0299043	0.193702	0.764954
16	3361.41	1.56032	0.263633	0.0222393	1.20564	0.515129	0.188118	-0.0780393	0.22775	0.0343394	0.415848	-0.094773	0.394371	1.38999	0.204133	0.297217	0.375033	0.613206	0.178048	0.612289	0.0955133	-0.00173525	0.803284	0.69556	0.200274	0.0665769	0.143836	0.15127	-0.016189	-0.139209	0.278931	0.546612	0.277446	0.259761	0.958544	0.567266	0.245965	0.017884	0.286035	0.766334	0.122506	-0.0238553	1.07639	0.265432	1.07832	-0.142664	0.0880885	0.258103	0.806434
17	3764.16	1.22319	0.204515	-0.186971	1.00019	0.625748	0.326935	-0.0431375	0.345336	0.134665	0.316078	-0.187197	0.245816	1.4241	0.275605	0.44653	0.563441	0.531509	0.112114	0.530549	0.136776	-0.361589	0.664533	0.605926	0.293182	-0.0565324	0.264499	0.240887	-0.0137943	-0.170439	0.413266	0.485795	0.233485	0.262498	0.91408	0.359472	0.25805	0.136065	0.381752	0.927843	0.224503	-0.108946	0.909661	0.228813	1.15295	-0.0276924	0.247459	0.133736	0.750819
18	4314.27	1.42634	0.380891	-0.0885304	1.11797	0.552184	0.283967	0.0941443	0.181641	0.0191495	0.325841	-0.103613	0.275214	1.2901	0.134953	0.350856	0.42271	0.403392	0.000562262	0.500547	-0.0389133	-0.343165	0.500337	0.533195	0.186603	0.000373594	0.205951	0.278702	-0.0727061	0.000761973	0.242229	0.454423	0.258495	0.238132	0.898401	0.598711	0.0863761	0.133229	0.319805	0.781122	0.0476378	-0.109215	1.01702	0.174502	1.17279	-0.175135	0.0311568	0.249856	0.718628
19	5076.76	1.54548	0.463627	0.000966752	1.06138	0.410672	0.217182	0.0927541	0.179941	0.0478969	0.310416	-0.0192745	0.34603	1.29292	0.0981276	0.294806	0.393921	0.609028	0.0517046	0.630632	0.280183	-0.233249	0.602967	0.639775	0.190768	0	0.0822841	0.154888	0.010845	-0.00563607	0.389149	0.462358	0.325197	0.258963	0.953279	0.440859	0.209997	0.0779773	0.270831	0.821784	0.232992	-0.0558016	1.16623	0.199819	0.941827	-0.13271	0.120112	0.0940359	0.680989
20	6028.55	1.48119	0.187697	-0.0320109	1.04356	0.517552	0.437652	0.0344736	0.294188	0.161701	0.367714	-0.0796995	0.237091	1.48993	0.205776	0.359788	0.5849	0.522189	0.123775	0.600181	0.1101	-0.23303	0.74588	0.532114	0.256631	-0.0134031	0.279414	0.163569	-0.00549438	0.00486608	0.251656	0.465543	0.294611	0.30757	0.639111	0.484599	0.27936	0.0347254	0.50281	0.819235	0.178223	-0.0580524	0.954213	0.138693	1.03629	-0.141089	0.0341443	0.265345	0.812594
21	7546.91	1.53982	0.325571	-0.0461163	1.14104	0.622872	0.292457	-0.0185434	0.432827	0.155889	0.262815	-0.140087	0.386027	1.35145	0.087274	0.275381	0.463975	0.482049	0.0770791	0.594559	-0.101709	-0.327677	0.548094	0.562691	0.348698	0.00414	0.204665	0.131013	-0.0140767	-0.0768495	0.381773	0.282659	0.186244	0.263919	1.13463	0.405937	0.326648	0.156197	0.568172	0.751299	0.0331869	-0.123642	1.07684	0.187685	1.07457	-0.0142841	0.000797131	0.244862	0.905763
22	10183.1	1.55067	0.408209	-0.0158946	0.974595	0.499958	0.348558	0.00481204	0.259356	0.13372	0.353768	-0.131311	0.392903	1.22961	0.0633628	0.214125	0.459654	0.53811	0.0511594	0.547186	0.00955243	-0.131089	0.623909	0.59345	0.284208	-0.0729367	0.110977	0.172346	-0.0139076	-0.097656	0.271687	0.440968	0.180878	0.151463	0.985016	0.434548	0.242147	0.125735	0.35913	0.674973	0.0450816	-0.076758	0.859099	0.103269	0.898899	-0.108012	-0.000822973	0.263304	0.522021
23	16612.9	1.40326	0.306376	-0.243532	0.943325	0.697273	0.370536	0.0360374	0.275384	0.23081	0.236573	-0.125875	0.300791	1.12337	0.177714	0.581424	0.513536	0.503601	0.0682067	0.599265	-0.0541482	-0.0693534	0.581932	0.563518	0.328344	-0.0649218	0.216341	0.366552	0.0240414	-0.135085	0.335011	0.360269	0.144862	0.170534	0.898223	0.421361	0.125232	0.123455	0.521775	0.706262	0	-0.205489	0.813396	0.167122	0.921446	-0.0852355	-0.0130502	0.179969	0.681346
[truncated: 36 more columns]

## Sheet: Supplementary Spreadsheet 8
Negative correlation with mean intron size bin indices			Positive correlation with mean intron size bin indices
motif	Spearman rank correlation coefficient	Holm-corrected p-value	motif	Spearman rank correlation coefficient	Holm-corrected p-value
CTGAAG	-0.58898	1.28e-05	CGAAGA	0.666088	1.76e-07
CAGAAG	-0.484286	0.000494	GACGAA	0.459898	0.001
CAAGAT	-0.616224	4.09e-06	GATGGA	0.468265	0.000789
CAAGAA	-0.592551	1.1e-05	TGTGGA	0.46551	0.000854
GGAGAA	-0.50949	0.000226	ACTGGA	0.616122	4.11e-06
GGAAGA	-0.460612	0.000981	ACAGAA	0.535204	9.55e-05
GTGAAG	-0.623878	2.94e-06	AGACGA	0.524237	0.000111
GACCTG	-0.740612	5.61e-09	AGAGAA	0.657653	6.46e-07
GACCAG	-0.562245	3.61e-05	AGAAGA	0.478163	0.000592
GACTTC	-0.665306	4.56e-07	AACAGA	0.602041	7.47e-06
GACATC	-0.518163	0.00017	AAGAGA	0.588776	1.29e-05
GAGGAG	-0.553469	4.99e-05	AATGGA	0.687347	1.66e-07
GAGGAA	-0.534184	9.9e-05
GAAGTA	-0.619592	3.54e-06
GAAGAC	-0.518381	0.000136
GAAGAT	-0.578775	1.91e-05
TCCTGG	-0.659592	5.91e-07
TGAAGG	-0.563367	3.46e-05
TACCTG	-0.718878	3.47e-08
AACCTG	-0.618776	3.67e-06
AACTTC	-0.617653	3.85e-06
AACTAC	-0.482143	0.000526
AAGATC	-0.655714	7.06e-07
AAGAAG	-0.653775	7.71e-07

## Sheet: Supplementary Spreadsheet 9
PARTIAL SPEARMAN CORRELATION BETWEEN ND, MEAN INTRON SIZE AND MEAN EXON SIZE
n = 6002
	estimate	p-value
ND	1	0
mean intron size	-0.0373742	0.00377
mean exon size	-0.0574732	8.24e-06
